# Supplementary material for: Salmonella bloodstream infection and concurrent intestinal colonization in children with severe acute malnutrition in Niger
Source: Microb Genom. 2026 Jul 20;12(7):001788. doi: 10.1099/mgen.0.001788 (PMC13384236; doi:10.1099/mgen.0.001788)
Supplement: Supplementary Material 2. [file mgen-12-01788-s002.xlsx]

## Sheet: S1 Data
Sample ID	Patient ID	Sex	age (months)	date	date month	swab type	Case, control, N	BSI CA HAI	BSI species	Salmonella detected in rectal swab
1	20226	F	19	2016-09-26	SEPT-16	Admission
3	20231	F	16	2016-09-26	SEPT-16	Admission
5	20237	M	14	2016-09-26	SEPT-16	Admission
7	20239	F	14	2016-09-26	SEPT-16	Admission
9	20240	F	12	2016-09-26	SEPT-16	Admission
11	20267	M	33	2016-09-27	SEPT-16	Admission
16	20268	M	24	2016-09-27	SEPT-16	Admission
18	20271	F	26	2016-09-27	SEPT-16	Admission
20	20274	M	24	2016-09-27	SEPT-16	Admission
22	20277	M	14	2016-09-27	SEPT-16	Admission
24	20283	F	24	2016-09-28	SEPT-16	Admission
26	20287	M	27	2016-09-28	SEPT-16	Admission
28	20288	M	22	2016-09-28	SEPT-16	Admission
30	20289	M	11	2016-09-28	SEPT-16	Admission
32	20294	M	12	2016-09-28	SEPT-16	Admission
34	20297	M	12	2016-09-28	SEPT-16	Admission
2	20226	F	19	2016-09-29	SEPT-16	Discharge
4	20231	F	16	2016-09-29	SEPT-16	Discharge
6	20237	M	14	2016-09-29	SEPT-16	Discharge
8	20239	F	14	2016-09-29	SEPT-16	Discharge
12	20267	M	33	2016-09-29	SEPT-16	Discharge
36	20313	F	24	2016-09-29	SEPT-16	Admission
38	20315	F	9	2016-09-29	SEPT-16	Admission
10	20240	F	12	2016-09-30	SEPT-16	Discharge
21	20274	M	24	2016-09-30	SEPT-16	Discharge
23	20277	M	14	2016-09-30	SEPT-16	Discharge
29	20288	M	22	2016-09-30	SEPT-16	Discharge
40	20332	M	24	2016-09-30	SEPT-16	Admission
42	20336	M	7	2016-09-30	SEPT-16	Admission
17	20268	M	24	2016-10-04	OCT-16	Discharge
27	20287	M	27	2016-10-04	OCT-16	Discharge
31	20289	M	11	2016-10-04	OCT-16	Discharge
37	20313	F	24	2016-10-04	OCT-16	Discharge
43	20336	M	7	2016-10-04	OCT-16	Discharge
13	20267	M	33	2016-10-04	OCT-16	Admission
44	20362	M	18	2016-10-04	OCT-16	Admission
46	20363	M	12	2016-10-04	OCT-16	Admission
50	20364	F	12	2016-10-04	OCT-16	Admission
52	20370	M	13	2016-10-04	OCT-16	Admission
54	20371	M	12	2016-10-04	OCT-16	Admission
56	20375	F	14	2016-10-04	OCT-16	Admission
58	20376	F	9	2016-10-04	OCT-16	Admission
62	20377	M	14	2016-10-04	OCT-16	Admission
19	20271	F	26	2016-10-05	OCT-16	Discharge
25	20283	F	24	2016-10-05	OCT-16	Discharge
33	20294	M	12	2016-10-05	OCT-16	Discharge
35	20297	M	12	2016-10-05	OCT-16	Discharge
39	20315	F	9	2016-10-05	OCT-16	Discharge
64	20393	F	24	2016-10-05	OCT-16	Admission
67	20396	M	7	2016-10-05	OCT-16	Admission
69	20398	M	8	2016-10-05	OCT-16	Admission
71	20399	M	11	2016-10-05	OCT-16	Admission
75	20400	M	24	2016-10-05	OCT-16	Admission
77	20407	M	16	2016-10-05	OCT-16	Admission
79	20408	F	14	2016-10-05	OCT-16	Admission
47	20363	M	12	2016-10-06	OCT-16	Hospital
63	20377	M	14	2016-10-06	OCT-16	Discharge
82	20416	M	24	2016-10-06	OCT-16	Admission
84	20428	F	24	2016-10-06	OCT-16	Admission
87	20433	M	12	2016-10-06	OCT-16	Admission
91	20434	M	24	2016-10-06	OCT-16	Admission
14	20267	M	33	2016-10-07	OCT-16	Hospital
51	20364	F	12	2016-10-07	OCT-16	Discharge
53	20370	M	13	2016-10-07	OCT-16	Discharge
55	20371	M	12	2016-10-07	OCT-16	Discharge
57	20375	F	14	2016-10-07	OCT-16	Discharge
68	20396	M	7	2016-10-07	OCT-16	Discharge
70	20398	M	8	2016-10-07	OCT-16	Discharge
78	20407	M	16	2016-10-07	OCT-16	Discharge
80	20408	F	14	2016-10-07	OCT-16	Hospital
93	20453	M	8	2016-10-07	OCT-16	Admission
15	20267	M	33	2016-10-10	OCT-16	Discharge
41	20332	M	24	2016-10-10	OCT-16	Discharge
45	20362	M	19	2016-10-10	OCT-16	Discharge
59	20376	F	9	2016-10-10	OCT-16	Hospital
65	20393	F	24	2016-10-10	OCT-16	Hospital
81	20408	F	14	2016-10-10	OCT-16	Discharge
85	20428	F	24	2016-10-10	OCT-16	Hospital
88	20433	M	12	2016-10-10	OCT-16	Hospital
95	20475	M	12	2016-10-10	OCT-16	Admission
98	20476	F	13	2016-10-10	OCT-16	Admission
100	20477	F	6	2016-10-10	OCT-16	Admission
76	20400	M	24	2016-10-11	OCT-16	Discharge	Case	CA	Salmonella enterica Enteritidis	Yes
72	20399	M	11	2016-10-11	OCT-16	Hospital
83	20416	M	24	2016-10-11	OCT-16	Discharge
89	20433	M	12	2016-10-11	OCT-16	Hospital
102	20504	M	12	2016-10-11	OCT-16	Admission
104	20509	F	24	2016-10-11	OCT-16	Admission
108	20518	M	15	2016-10-11	OCT-16	Admission
110	20519	M	18	2016-10-11	OCT-16	Admission
90	20433	M	12	2016-10-12	OCT-16	Discharge	Case	CA	Salmonella enterica Enteritidis	Yes
66	20393	F	24	2016-10-12	OCT-16	Discharge
94	20453	M	8	2016-10-12	OCT-16	Discharge
96	20475	M	12	2016-10-12	OCT-16	Hospital
112	20538	F	12	2016-10-12	OCT-16	Admission
114	20539	M	24	2016-10-12	OCT-16	Admission
116	20540	F	10	2016-10-12	OCT-16	Admission
118	20541	M	21	2016-10-12	OCT-16	Admission
73	20399	M	11	2016-10-13	OCT-16	Hospital	Case	HA	Salmonella enterica Typhimurium	Yes
60	20376	F	9	2016-10-13	OCT-16	Hospital
86	20428	F	24	2016-10-13	OCT-16	Discharge
92	20434	M	24	2016-10-13	OCT-16	Discharge
111	20519	M	18	2016-10-13	OCT-16	Discharge
120	20550	F	10	2016-10-13	OCT-16	Admission
123	20555	M	12	2016-10-13	OCT-16	Admission
97	20475	M	12	2016-10-14	OCT-16	Discharge
99	20476	F	13	2016-10-14	OCT-16	Discharge
101	20477	F	6	2016-10-14	OCT-16	Discharge
103	20504	M	12	2016-10-14	OCT-16	Discharge
105	20509	F	24	2016-10-14	OCT-16	Hospital
117	20540	F	10	2016-10-14	OCT-16	Discharge
134	20583	M	16	2016-10-14	OCT-16	Hospital
125	20579	M	24	2016-10-14	OCT-16	Admission
127	20580	F	11	2016-10-14	OCT-16	Admission
129	20581	F	12	2016-10-14	OCT-16	Admission
132	20582	F	18	2016-10-14	OCT-16	Admission
137	20584	F	10	2016-10-14	OCT-16	Admission
139	20585	M	21	2016-10-14	OCT-16	Admission
141	20587	F	14	2016-10-14	OCT-16	Admission
143	20588	M	20	2016-10-14	OCT-16	Admission
145	20589	M	10	2016-10-14	OCT-16	Admission
148	20590	M	8	2016-10-14	OCT-16	Admission
124	20555	M	12	2016-10-17	OCT-16	Discharge
126	20579	M	24	2016-10-17	OCT-16	Discharge
128	20580	F	11	2016-10-17	OCT-16	Discharge
130	20581	F	12	2016-10-17	OCT-16	Hospital
133	20582	F	18	2016-10-17	OCT-16	Discharge
135	20583	M	16	2016-10-17	OCT-16	Discharge
138	20584	F	10	2016-10-17	OCT-16	Discharge
140	20585	M	21	2016-10-17	OCT-16	Discharge
142	20587	F	14	2016-10-17	OCT-16	Discharge
144	20588	M	20	2016-10-17	OCT-16	Discharge
149	20590	M	8	2016-10-17	OCT-16	Discharge	ND (different species)	CA	Klebsiella pneumoniae ss. pneumoniae
150	20599	M	16	2016-10-17	OCT-16	Admission
152	20600	F	6	2016-10-17	OCT-16	Admission
154	20606	F	24	2016-10-17	OCT-16	Admission
156	20607	F	15	2016-10-17	OCT-16	Admission
158	20611	F	10	2016-10-17	OCT-16	Admission
160	20614	M	24	2016-10-17	OCT-16	Admission
162	20616	M	6	2016-10-17	OCT-16	Admission
164	20617	M	11	2016-10-17	OCT-16	Admission
74	20399	M	11	2016-10-18	OCT-16	Discharge	ND (duplicate)	HA
106	20509	F	24	2016-10-18	OCT-16	Hospital
109	20518	M	15	2016-10-18	OCT-16	Discharge
121	20550	F	10	2016-10-18	OCT-16	Hospital
166	20636	F	9	2016-10-18	OCT-16	Admission
168	20637	M	11	2016-10-18	OCT-16	Admission
171	20638	F	16	2016-10-18	OCT-16	Admission
173	20642	M	48	2016-10-18	OCT-16	Admission
175	20645	M	8	2016-10-18	OCT-16	Admission
61	20376	F	9	2016-10-19	OCT-16	Discharge
107	20509	F	24	2016-10-19	OCT-16	Discharge
119	20541	M	21	2016-10-19	OCT-16	Discharge
151	20599	M	16	2016-10-19	OCT-16	Discharge
157	20607	F	15	2016-10-19	OCT-16	Discharge	ND (different species)	CA	Escherichia coli
191	20666	M	21	2016-10-19	OCT-16	Hospital
177	20658	M	26	2016-10-19	OCT-16	Admission	ND (different species)	CA	Escherichia coli
181	20659	M	8	2016-10-19	OCT-16	Admission
183	20660	F	7	2016-10-19	OCT-16	Admission
185	20661	F	24	2016-10-19	OCT-16	Admission
187	20663	M	8	2016-10-19	OCT-16	Admission
189	20664	F	32	2016-10-19	OCT-16	Admission
194	20667	F	13	2016-10-19	OCT-16	Admission
197	20669	M	29	2016-10-19	OCT-16	Admission
199	20670	F	8	2016-10-19	OCT-16	Admission
201	20672	F	24	2016-10-19	OCT-16	Admission
203	20673	F	21	2016-10-19	OCT-16	Admission
48	20363	M	12	2016-10-20	OCT-16	Hospital	ND (different species)	HA	Escherichia coli
115	20539	M	24	2016-10-20	OCT-16	Discharge
155	20606	F	24	2016-10-20	OCT-16	Discharge
159	20611	F	10	2016-10-20	OCT-16	Discharge
163	20616	M	6	2016-10-20	OCT-16	Discharge
165	20617	M	11	2016-10-20	OCT-16	Discharge
167	20636	F	9	2016-10-20	OCT-16	Discharge
169	20637	M	11	2016-10-20	OCT-16	Hospital
176	20645	M	8	2016-10-20	OCT-16	Discharge
136	20583	M	7	2016-10-20	OCT-16	Admission
205	20690	F	8	2016-10-20	OCT-16	Admission
207	20692	F	13	2016-10-20	OCT-16	Admission
209	20693	F	6	2016-10-20	OCT-16	Admission
131	20581	F	12	2016-10-21	OCT-16	Discharge
146	20589	M	10	2016-10-21	OCT-16	Hospital
172	20638	F	16	2016-10-21	OCT-16	Discharge
174	20642	M	48	2016-10-21	OCT-16	Discharge
178	20658	M	26	2016-10-21	OCT-16	Hospital	ND (different species)	HA	Escherichia coli
182	20659	M	8	2016-10-21	OCT-16	Discharge
195	20667	F	13	2016-10-21	OCT-16	Hospital
204	20673	F	21	2016-10-21	OCT-16	Discharge
211	20699	F	6	2016-10-21	OCT-16	Admission
213	20700	M	21	2016-10-21	OCT-16	Admission
221	20722	F	11	2016-10-24	OCT-16	Admission	Case	CA	Salmonella enterica Enteritidis	Yes
122	20550	F	10	2016-10-24	OCT-16	Discharge
153	20600	F	6	2016-10-24	OCT-16	Discharge
179	20658	M	26	2016-10-24	OCT-16	Hospital
190	20664	F	32	2016-10-24	OCT-16	Discharge
192	20666	M	21	2016-10-24	OCT-16	Discharge
198	20669	M	29	2016-10-24	OCT-16	Discharge
200	20670	F	8	2016-10-24	OCT-16	Discharge
202	20672	F	24	2016-10-24	OCT-16	Discharge
214	20700	M	21	2016-10-24	OCT-16	Discharge
215	20714	F	10	2016-10-24	OCT-16	Admission
217	20717	M	18	2016-10-24	OCT-16	Admission
219	20720	F	20	2016-10-24	OCT-16	Admission
223	20724	M	27	2016-10-24	OCT-16	Admission
225	20725	M	22	2016-10-24	OCT-16	Admission
227	20729	M	43	2016-10-24	OCT-16	Admission
229	20730	M	11	2016-10-24	OCT-16	Admission
242	20750	M	9	2016-10-25	OCT-16	Admission	Case	CA	Salmonella enterica Typhimurium	Yes
113	20538	F	12	2016-10-25	OCT-16	Discharge
147	20589	M	10	2016-10-25	OCT-16	Discharge
161	20614	M	24	2016-10-25	OCT-16	Discharge
188	20663	M	8	2016-10-25	OCT-16	Discharge
206	20690	F	8	2016-10-25	OCT-16	Discharge
212	20699	F	6	2016-10-25	OCT-16	Discharge
236	20738	F	38	2016-10-25	OCT-16	Admission
238	20739	M	26	2016-10-25	OCT-16	Admission
240	20743	F	12	2016-10-25	OCT-16	Admission
226	20725	M	22	2016-10-26	OCT-16	Discharge	Case	CA	Salmonella enterica Enteritidis	Yes
170	20637	M	11	2016-10-26	OCT-16	Discharge
184	20660	F	7	2016-10-26	OCT-16	Discharge
196	20667	F	13	2016-10-26	OCT-16	Discharge
210	20693	F	6	2016-10-26	OCT-16	Discharge
230	20730	M	11	2016-10-26	OCT-16	Hospital
244	20753	M	24	2016-10-26	OCT-16	Admission
246	20758	M	16	2016-10-26	OCT-16	Admission
248	20763	F	24	2016-10-26	OCT-16	Admission
193	20666	M	21	2016-10-27	OCT-16	Admission	Case	CA	Salmonella enterica Typhimurium	Yes
49	20363	M	12	2016-10-27	OCT-16	Discharge
216	20714	F	10	2016-10-27	OCT-16	Discharge
220	20720	F	20	2016-10-27	OCT-16	Discharge
228	20729	M	43	2016-10-27	OCT-16	Discharge
250	20769	M	15	2016-10-27	OCT-16	Admission
252	20770	F	36	2016-10-27	OCT-16	Admission
254	20772	M	24	2016-10-27	OCT-16	Admission
256	20777	F	7	2016-10-27	OCT-16	Admission
208	20692	F	13	2016-10-28	OCT-16	Discharge	Case	CA	Salmonella enterica Enteritidis	Yes
222	20722	F	11	2016-10-28	OCT-16	Discharge	Case	HA	Salmonella enterica Typhimurium	Yes
271	20788	M	24	2016-10-28	OCT-16	Admission	Case	CA	Salmonella enterica Enteritidis	Yes
218	20717	M	18	2016-10-28	OCT-16	Discharge
224	20724	M	27	2016-10-28	OCT-16	Discharge
237	20738	F	38	2016-10-28	OCT-16	Discharge
239	20739	M	26	2016-10-28	OCT-16	Discharge
241	20743	F	12	2016-10-28	OCT-16	Discharge
247	20758	M	16	2016-10-28	OCT-16	Discharge
249	20763	F	24	2016-10-28	OCT-16	Discharge
258	20779	M	24	2016-10-28	OCT-16	Admission
261	20780	F	6	2016-10-28	OCT-16	Admission
263	20783	M	15	2016-10-28	OCT-16	Admission
265	20784	F	7	2016-10-28	OCT-16	Admission
267	20785	F	36	2016-10-28	OCT-16	Admission
269	20786	M	7	2016-10-28	OCT-16	Admission
274	20789	F	6	2016-10-28	OCT-16	Admission
276	20790	F	11	2016-10-28	OCT-16	Admission
278	20791	M	21	2016-10-28	OCT-16	Admission
280	20792	F	15	2016-10-28	OCT-16	Admission
255	20772	M	24	2016-10-31	OCT-16	Discharge	Case	CA	Salmonella enterica Typhimurium	Yes
282	20796	F	11	2016-10-31	OCT-16	Admission	Case	CA	Salmonella enterica Enteritidis	Yes
284	20797	M	12	2016-10-31	OCT-16	Admission	Case	CA	Salmonella enterica Typhimurium	Yes
293	20802	F	24	2016-10-31	OCT-16	Admission	Case	CA	Salmonella enterica Typhimurium	Yes
301	20809	F	12	2016-10-31	OCT-16	Admission	Case	CA	Salmonella enterica Enteritidis	Yes
245	20753	M	24	2016-10-31	OCT-16	Discharge
253	20770	F	36	2016-10-31	OCT-16	Discharge
257	20777	F	7	2016-10-31	OCT-16	Discharge
270	20786	M	7	2016-10-31	OCT-16	Discharge
272	20788	M	24	2016-10-31	OCT-16	Hospital
275	20789	F	6	2016-10-31	OCT-16	Discharge
286	20798	F	12	2016-10-31	OCT-16	Admission
289	20799	F	24	2016-10-31	OCT-16	Admission
291	20800	F	24	2016-10-31	OCT-16	Admission
295	20803	F	8	2016-10-31	OCT-16	Admission
297	20806	F	8	2016-10-31	OCT-16	Admission
299	20807	M	7	2016-10-31	OCT-16	Admission
303	20812	F	24	2016-10-31	OCT-16	Admission
305	20813	M	16	2016-10-31	OCT-16	Admission
180	20658	M	26	2016-11-01	NOV-16	Discharge
186	20661	F	24	2016-11-01	NOV-16	Discharge
231	20730	M	11	2016-11-01	NOV-16	Hospital
243	20750	M	9	2016-11-01	NOV-16	Discharge
259	20779	M	24	2016-11-01	NOV-16	Hospital
262	20780	F	6	2016-11-01	NOV-16	Discharge
266	20784	F	7	2016-11-01	NOV-16	Discharge
307	20827	M	9	2016-11-01	NOV-16	Admission
309	20828	M	14	2016-11-01	NOV-16	Admission
314	20832	M	21	2016-11-01	NOV-16	Admission
318	20833	F	13	2016-11-01	NOV-16	Admission
251	20769	M	15	2016-11-02	NOV-16	Discharge
268	20785	F	36	2016-11-02	NOV-16	Discharge
277	20790	F	11	2016-11-02	NOV-16	Discharge
281	20792	F	15	2016-11-02	NOV-16	Discharge
283	20796	F	11	2016-11-02	NOV-16	Discharge
287	20798	F	12	2016-11-02	NOV-16	Hospital
320	20842	F	12	2016-11-02	NOV-16	Admission
322	20844	F	24	2016-11-02	NOV-16	Admission
324	20845	M	18	2016-11-02	NOV-16	Admission
327	20846	F	24	2016-11-02	NOV-16	Admission
341	20859	M	24	2016-11-03	NOV-16	Admission	Case	CA	Salmonella enterica Typhimurium	Yes
334	20856	F	7	2016-11-03	NOV-16	Admission	ND (different species)	CA	Escherichia coli
264	20783	M	15	2016-11-03	NOV-16	Discharge
279	20791	M	21	2016-11-03	NOV-16	Discharge
285	20797	M	12	2016-11-03	NOV-16	Discharge
290	20799	F	24	2016-11-03	NOV-16	Discharge
294	20802	F	24	2016-11-03	NOV-16	Discharge
298	20806	F	8	2016-11-03	NOV-16	Discharge
304	20812	F	24	2016-11-03	NOV-16	Discharge
315	20832	M	21	2016-11-03	NOV-16	Hospital
329	20851	F	13	2016-11-03	NOV-16	Admission
332	20853	M	17	2016-11-03	NOV-16	Admission
336	20857	M	21	2016-11-03	NOV-16	Admission
338	20858	M	11	2016-11-03	NOV-16	Admission
344	20861	F	19	2016-11-03	NOV-16	Admission
346	20862	M	24	2016-11-03	NOV-16	Admission
273	20788	M	24	2016-11-04	NOV-16	Discharge
292	20800	F	24	2016-11-04	NOV-16	Discharge
296	20803	F	8	2016-11-04	NOV-16	Discharge
300	20807	M	7	2016-11-04	NOV-16	Discharge
302	20809	F	12	2016-11-04	NOV-16	Discharge
321	20842	F	12	2016-11-04	NOV-16	Discharge
348	20866	F	9	2016-11-04	NOV-16	Admission
350	20867	F	42	2016-11-04	NOV-16	Admission
352	20871	F	9	2016-11-04	NOV-16	Admission
354	20874	M	27	2016-11-04	NOV-16	Admission
342	20859	M	24	2016-11-07	NOV-16	Hospital	Case	HA	Salmonella enterica Typhimurium	Yes
232	20730	M	11	2016-11-07	NOV-16	Hospital
260	20779	M	24	2016-11-07	NOV-16	Discharge
288	20798	F	12	2016-11-07	NOV-16	Discharge
306	20813	M	16	2016-11-07	NOV-16	Discharge
310	20828	M	14	2016-11-07	NOV-16	Hospital
316	20832	M	21	2016-11-07	NOV-16	Hospital
330	20851	F	13	2016-11-07	NOV-16	Hospital
349	20866	F	9	2016-11-07	NOV-16	Discharge
353	20871	F	9	2016-11-07	NOV-16	Discharge
356	20881	F	21	2016-11-07	NOV-16	Admission
358	20882	M	16	2016-11-07	NOV-16	Admission
360	20884	M	36	2016-11-07	NOV-16	Admission
362	20885	M	29	2016-11-07	NOV-16	Admission
364	20886	F	24	2016-11-07	NOV-16	Admission
367	20887	F	14	2016-11-07	NOV-16	Admission
370	20888	M	22	2016-11-07	NOV-16	Admission
373	20895	F	21	2016-11-07	NOV-16	Admission
333	20853	M	17	2016-11-08	NOV-16	Discharge
337	20857	M	21	2016-11-08	NOV-16	Discharge
339	20858	M	11	2016-11-08	NOV-16	Hospital
351	20867	F	42	2016-11-08	NOV-16	Discharge
376	20538	M	6	2016-11-08	NOV-16	Admission
378	20905	F	10	2016-11-08	NOV-16	Admission
381	20907	F	36	2016-11-08	NOV-16	Admission
308	20827	M	9	2016-11-09	NOV-16	Discharge
311	20828	M	14	2016-11-09	NOV-16	Hospital
317	20832	M	21	2016-11-09	NOV-16	Discharge
319	20833	F	13	2016-11-09	NOV-16	Discharge
328	20846	F	24	2016-11-09	NOV-16	Discharge
335	20856	F	7	2016-11-09	NOV-16	Discharge
343	20859	M	24	2016-11-09	NOV-16	Discharge
345	20861	F	19	2016-11-09	NOV-16	Discharge
347	20862	M	24	2016-11-09	NOV-16	Discharge
371	20888	M	22	2016-11-09	NOV-16	Hospital
383	20914	M	10	2016-11-09	NOV-16	Admission
385	20917	F	13	2016-11-09	NOV-16	Admission
387	20920	M	16	2016-11-09	NOV-16	Admission
390	20921	M	24	2016-11-09	NOV-16	Admission
325	20845	M	18	2016-11-10	NOV-16	Hospital
331	20851	F	13	2016-11-10	NOV-16	Discharge
340	20858	M	11	2016-11-10	NOV-16	Discharge
355	20874	M	27	2016-11-10	NOV-16	Discharge
357	20881	F	21	2016-11-10	NOV-16	Discharge
365	20886	F	24	2016-11-10	NOV-16	Hospital
372	20888	M	22	2016-11-10	NOV-16	Discharge
393	20926	M	24	2016-11-10	NOV-16	Admission
395	20927	F	9	2016-11-10	NOV-16	Admission
398	20929	M	12	2016-11-10	NOV-16	Admission
400	20930	M	18	2016-11-10	NOV-16	Admission
402	20935	M	23	2016-11-10	NOV-16	Admission
323	20844	F	24	2016-11-11	NOV-16	Discharge
326	20845	M	18	2016-11-11	NOV-16	Discharge
359	20882	M	16	2016-11-11	NOV-16	Discharge
361	20884	M	36	2016-11-11	NOV-16	Discharge
377	20903	M	6	2016-11-11	NOV-16	Discharge
388	20920	M	16	2016-11-11	NOV-16	Hospital
391	20921	M	24	2016-11-11	NOV-16	Hospital
408	20938	F	12	2016-11-11	NOV-16	Admission
410	20939	M	8	2016-11-11	NOV-16	Admission
412	20940	F	6	2016-11-11	NOV-16	Admission
414	20941	M	11	2016-11-11	NOV-16	Admission
416	20942	F	12	2016-11-11	NOV-16	Admission
418	20944	F	21	2016-11-11	NOV-16	Admission
420	20946	F	12	2016-11-11	NOV-16	Admission
443	20960	F	17	2016-11-14	NOV-16	Admission	Case	CA	Salmonella enterica Typhimurium	Yes
445	20961	M	6	2016-11-14	NOV-16	Admission	Case	CA	Salmonella enterica Enteritidis	Yes
451	20964	F	48	2016-11-14	NOV-16	Admission	Case	CA	Salmonella enterica Enteritidis	Yes
453	20965	M	16	2016-11-14	NOV-16	Admission	ND (different species)	CA	Escherichia coli
366	20886	F	24	2016-11-14	NOV-16	Discharge
368	20887	F	14	2016-11-14	NOV-16	Hospital
374	20895	F	21	2016-11-14	NOV-16	Hospital
379	20905	F	10	2016-11-14	NOV-16	Hospital
382	20907	F	36	2016-11-14	NOV-16	Discharge
386	20917	F	13	2016-11-14	NOV-16	Discharge
401	20930	M	18	2016-11-14	NOV-16	Discharge
409	20938	F	12	2016-11-14	NOV-16	Discharge
413	20940	F	6	2016-11-14	NOV-16	Discharge
415	20941	M	11	2016-11-14	NOV-16	Discharge
419	20944	F	21	2016-11-14	NOV-16	Discharge
423	20950	M	7	2016-11-14	NOV-16	Admission
426	20951	F	36	2016-11-14	NOV-16	Admission
430	20952	M	10	2016-11-14	NOV-16	Admission
432	20954	F	21	2016-11-14	NOV-16	Admission
434	20956	F	24	2016-11-14	NOV-16	Admission
437	20958	F	8	2016-11-14	NOV-16	Admission
440	20959	M	17	2016-11-14	NOV-16	Admission
447	20962	F	11	2016-11-14	NOV-16	Admission
449	20963	F	7	2016-11-14	NOV-16	Admission
470	20974	M	23	2016-11-15	NOV-16	Admission	Case	CA	Salmonella enterica Enteritidis	Yes
312	20828	M	14	2016-11-15	NOV-16	Hospital
363	20885	M	29	2016-11-15	NOV-16	Discharge
375	20895	F	21	2016-11-15	NOV-16	Discharge
384	20914	M	10	2016-11-15	NOV-16	Discharge
389	20920	M	16	2016-11-15	NOV-16	Discharge
394	20926	M	24	2016-11-15	NOV-16	Discharge
403	20935	M	23	2016-11-15	NOV-16	Hospital
417	20942	F	12	2016-11-15	NOV-16	Discharge
421	20946	F	12	2016-11-15	NOV-16	Hospital
456	20968	M	24	2016-11-15	NOV-16	Admission
458	20969	M	8	2016-11-15	NOV-16	Admission
461	20970	F	24	2016-11-15	NOV-16	Admission
463	20971	F	19	2016-11-15	NOV-16	Admission
465	20972	M	9	2016-11-15	NOV-16	Admission
468	20973	M	8	2016-11-15	NOV-16	Admission
399	20929	M	12	2016-11-16	NOV-16	Discharge
424	20950	M	7	2016-11-16	NOV-16	Hospital
427	20951	F	36	2016-11-16	NOV-16	Hospital
441	20959	M	17	2016-11-16	NOV-16	Hospital
452	20964	F	48	2016-11-16	NOV-16	Discharge
454	20965	M	16	2016-11-16	NOV-16	Hospital
472	20980	F	12	2016-11-16	NOV-16	Admission
474	20981	M	32	2016-11-16	NOV-16	Admission
476	20982	M	12	2016-11-16	NOV-16	Admission
478	20989	M	24	2016-11-16	NOV-16	Admission
313	20828	M	14	2016-11-17	NOV-16	Discharge
380	20905	F	10	2016-11-17	NOV-16	Discharge
392	20921	M	24	2016-11-17	NOV-16	Discharge
404	20935	M	23	2016-11-17	NOV-16	Hospital
411	20939	M	8	2016-11-17	NOV-16	Discharge
422	20946	F	12	2016-11-17	NOV-16	Discharge
431	20952	M	10	2016-11-17	NOV-16	Discharge
435	20956	F	24	2016-11-17	NOV-16	Hospital
438	20958	F	8	2016-11-17	NOV-16	Hospital
444	20960	F	17	2016-11-17	NOV-16	Discharge
448	20962	F	11	2016-11-17	NOV-16	Discharge
450	20963	F	12	2016-11-17	NOV-16	Discharge
471	20974	M	23	2016-11-17	NOV-16	Discharge
480	20992	F	36	2016-11-17	NOV-16	Admission
482	20993	F	24	2016-11-17	NOV-16	Admission
484	20994	F	21	2016-11-17	NOV-16	Admission
486	20996	F	9	2016-11-17	NOV-16	Admission
489	20998	F	24	2016-11-17	NOV-16	Admission
491	21000	F	10	2016-11-17	NOV-16	Admission
233	20730	M	11	2016-11-18	NOV-16	Hospital
510	21010	M	19	2016-11-18	NOV-16	Admission	ND (different species)	CA	Escherichia coli
369	20887	F	14	2016-11-18	NOV-16	Discharge
428	20951	F	36	2016-11-18	NOV-16	Hospital
433	20954	F	21	2016-11-18	NOV-16	Discharge
442	20959	M	17	2016-11-18	NOV-16	Discharge
457	20968	M	24	2016-11-18	NOV-16	Discharge
459	20969	M	8	2016-11-18	NOV-16	Hospital
462	20970	F	24	2016-11-18	NOV-16	Discharge
464	20971	F	19	2016-11-18	NOV-16	Discharge
466	20972	M	9	2016-11-18	NOV-16	Hospital
469	20973	M	8	2016-11-18	NOV-16	Discharge
475	20981	M	32	2016-11-18	NOV-16	Discharge
477	20982	M	12	2016-11-18	NOV-16	Discharge
479	20989	M	24	2016-11-18	NOV-16	Discharge
493	21002	F	11	2016-11-18	NOV-16	Admission
495	21003	M	18	2016-11-18	NOV-16	Admission
498	21004	M	24	2016-11-18	NOV-16	Admission
502	21006	F	24	2016-11-18	NOV-16	Admission
504	21007	F	8	2016-11-18	NOV-16	Admission
506	21008	F	21	2016-11-18	NOV-16	Admission
508	21009	M	24	2016-11-18	NOV-16	Admission
512	21015	F	22	2016-11-21	NOV-16	Admission	Case	CA	Salmonella Typhi	Not determined - rectal microbiota not available in archived collection
519	21018	F	11	2016-11-21	NOV-16	Admission	ND (different species)	CA	Escherichia coli
405	20935	M	23	2016-11-21	NOV-16	Hospital
425	20950	M	7	2016-11-21	NOV-16	Discharge
436	20956	F	24	2016-11-21	NOV-16	Discharge
439	20958	F	8	2016-11-21	NOV-16	Discharge
467	20972	M	9	2016-11-21	NOV-16	Discharge
481	20992	F	36	2016-11-21	NOV-16	Discharge
485	20994	F	21	2016-11-21	NOV-16	Discharge
487	20996	F	9	2016-11-21	NOV-16	Hospital
490	20998	F	24	2016-11-21	NOV-16	Discharge
492	21000	F	10	2016-11-21	NOV-16	Discharge
494	21002	F	11	2016-11-21	NOV-16	Discharge
507	21008	F	21	2016-11-21	NOV-16	Discharge
511	21010	M	19	2016-11-21	NOV-16	Discharge
529	21022	F	23	2016-11-21	NOV-16	Discharge
514	21016	F	24	2016-11-21	NOV-16	Admission
517	21017	F	24	2016-11-21	NOV-16	Admission
522	21019	M	19	2016-11-21	NOV-16	Admission
525	21020	M	16	2016-11-21	NOV-16	Admission
527	21021	M	7	2016-11-21	NOV-16	Admission
531	21023	M	17	2016-11-21	NOV-16	Admission
533	21024	F	16	2016-11-21	NOV-16	Admission
535	21025	M	19	2016-11-21	NOV-16	Admission
537	21026	F	48	2016-11-21	NOV-16	Admission
539	21027	F	27	2016-11-21	NOV-16	Admission
234	20730	M	11	2016-11-22	NOV-16	Hospital
429	20951	F	36	2016-11-22	NOV-16	Discharge
455	20965	M	16	2016-11-22	NOV-16	Discharge
483	20993	F	24	2016-11-22	NOV-16	Discharge
496	21003	M	18	2016-11-22	NOV-16	Hospital
505	21007	F	8	2016-11-22	NOV-16	Discharge
541	21036	F	8	2016-11-22	NOV-16	Admission
546	21037	M	8	2016-11-22	NOV-16	Admission
548	21038	M	12	2016-11-22	NOV-16	Admission
550	21039	F	24	2016-11-22	NOV-16	Admission
552	21040	F	16	2016-11-22	NOV-16	Admission
554	21042	F	22	2016-11-23	NOV-16	Admission	Case	CA	Salmonella enterica Enteritidis	Yes
396	20927	F	9	2016-11-23	NOV-16	Hospital
515	21016	F	24	2016-11-23	NOV-16	Hospital
520	21018	F	11	2016-11-23	NOV-16	Hospital
523	21019	M	19	2016-11-23	NOV-16	Hospital
532	21023	M	17	2016-11-23	NOV-16	Discharge
534	21024	F	16	2016-11-23	NOV-16	Discharge
556	21043	M	21	2016-11-23	NOV-16	Admission
558	21044	M	17	2016-11-23	NOV-16	Admission
561	21045	F	22	2016-11-23	NOV-16	Admission
570	21053	M	19	2016-11-24	NOV-16	Admission	Case	CA	Salmonella enterica Typhimurium	Yes
446	20961	M	6	2016-11-24	NOV-16	Discharge
460	20969	M	8	2016-11-24	NOV-16	Discharge
503	21006	F	24	2016-11-24	NOV-16	Discharge
509	21009	M	24	2016-11-24	NOV-16	Discharge
513	21015	F	22	2016-11-24	NOV-16	Discharge
516	21016	F	24	2016-11-24	NOV-16	Discharge
526	21020	M	16	2016-11-24	NOV-16	Discharge
538	21026	F	48	2016-11-24	NOV-16	Discharge
540	21027	F	27	2016-11-24	NOV-16	Discharge
542	21036	F	8	2016-11-24	NOV-16	Hospital
564	21049	M	15	2016-11-24	NOV-16	Admission
566	21050	F	9	2016-11-24	NOV-16	Admission
568	21052	M	29	2016-11-24	NOV-16	Admission
572	21055	M	12	2016-11-24	NOV-16	Admission
574	21056	M	36	2016-11-24	NOV-16	Admission
576	21058	M	24	2016-11-24	NOV-16	Admission
581	21061	M	34	2016-11-25	NOV-16	Admission	Control	-	-	No
583	21063	M	16	2016-11-25	NOV-16	Admission	Control	-	-	No
585	21064	M	13	2016-11-25	NOV-16	Admission	Control	-	-	No
587	21065	F	24	2016-11-25	NOV-16	Admission	Control	-	-	No
406	20935	M	23	2016-11-25	NOV-16	Hospital
473	20980	F	12	2016-11-25	NOV-16	Discharge
497	21003	M	18	2016-11-25	NOV-16	Discharge
499	21004	M	24	2016-11-25	NOV-16	Hospital
524	21019	M	19	2016-11-25	NOV-16	Discharge
528	21021	M	7	2016-11-25	NOV-16	Discharge
536	21025	M	19	2016-11-25	NOV-16	Discharge
551	21039	F	24	2016-11-25	NOV-16	Discharge
559	21044	M	17	2016-11-25	NOV-16	Hospital
579	21060	M	14	2016-11-25	NOV-16	Admission
591	21070	M	10	2016-11-28	NOV-16	Admission	Control	-	-	No
593	21071	F	13	2016-11-28	NOV-16	Admission	Control	-	-	No
595	21072	F	12	2016-11-28	NOV-16	Admission	Control	-	-	No
597	21074	M	23	2016-11-28	NOV-16	Admission	Control	-	-	No
599	21076	M	24	2016-11-28	NOV-16	Admission	Control	-	-	No
589	21069	M	7	2016-11-28	NOV-16	Admission	Control	-	-	Yes
397	20927	F	9	2016-11-28	NOV-16	Discharge
500	21004	M	24	2016-11-28	NOV-16	Hospital
543	21036	F	8	2016-11-28	NOV-16	Hospital
555	21042	F	22	2016-11-28	NOV-16	Discharge
557	21043	M	21	2016-11-28	NOV-16	Discharge
571	21053	M	19	2016-11-28	NOV-16	Discharge
577	21058	M	24	2016-11-28	NOV-16	Hospital
584	21063	M	16	2016-11-28	NOV-16	Discharge
586	21064	M	13	2016-11-28	NOV-16	Discharge
530	21022	F	16	2016-11-28	NOV-16	Admission
601	21077	F	26	2016-11-28	NOV-16	Admission
603	21083	M	17	2016-11-29	NOV-16	Admission	Control	-	-	No
605	21085	M	8	2016-11-29	NOV-16	Admission	Control	-	-	No
560	21044	M	17	2016-11-29	NOV-16	Discharge
569	21052	M	29	2016-11-29	NOV-16	Discharge
608	21092	F	6	2016-11-30	NOV-16	Admission	Case	CA	Salmonella Typhi	Not determined - rectal microbiota not available in archived collection
610	21095	F	12	2016-11-30	NOV-16	Admission	Control	-	-	No
612	21097	M	23	2016-11-30	NOV-16	Admission	Control	-	-	No
614	21099	M	10	2016-11-30	NOV-16	Admission	Control	-	-	No
616	21100	M	24	2016-11-30	NOV-16	Admission	Control	-	-	No
618	21101	M	18	2016-11-30	NOV-16	Admission	Control	-	-	No
580	21060	M	14	2016-11-30	NOV-16	Discharge	Case	CA	Salmonella enterica Enteritidis	Yes
407	20935	M	23	2016-11-30	NOV-16	Discharge
544	21036	F	8	2016-11-30	NOV-16	Hospital
547	21037	M	8	2016-11-30	NOV-16	Discharge
549	21038	M	12	2016-11-30	NOV-16	Discharge
562	21045	F	22	2016-11-30	NOV-16	Hospital
575	21056	M	36	2016-11-30	NOV-16	Discharge
588	21065	F	24	2016-11-30	NOV-16	Discharge
592	21070	M	10	2016-11-30	NOV-16	Discharge
606	21091	F	20	2016-11-30	NOV-16	Admission
620	21105	F	11	2016-12-01	DEC-16	Admission	Control	-	-	No
622	21107	F	24	2016-12-01	DEC-16	Admission	Control	-	-	No
624	21108	M	12	2016-12-01	DEC-16	Admission	Control	-	-	No
626	21110	M	20	2016-12-01	DEC-16	Admission	Case	CA	Salmonella enterica Enteritidis	Yes
518	21017	F	24	2016-12-01	DEC-16	Discharge
521	21018	F	11	2016-12-01	DEC-16	Discharge
565	21049	M	17	2016-12-01	DEC-16	Discharge
567	21050	F	9	2016-12-01	DEC-16	Discharge
582	21061	M	34	2016-12-01	DEC-16	Discharge
590	21069	M	7	2016-12-01	DEC-16	Discharge
594	21071	F	13	2016-12-01	DEC-16	Discharge
598	21074	M	23	2016-12-01	DEC-16	Discharge
604	21083	M	17	2016-12-01	DEC-16	Discharge
629	21113	M	22	2016-12-02	DEC-16	Admission	Control	-	-	No
631	21114	F	12	2016-12-02	DEC-16	Admission	Control	-	-	No
633	21115	M	9	2016-12-02	DEC-16	Admission	Control	-	-	No
635	21117	F	9	2016-12-02	DEC-16	Admission	Control	-	-	No
637	21118	F	11	2016-12-02	DEC-16	Admission	Control	-	-	No
501	21004	M	24	2016-12-02	DEC-16	Discharge
578	21058	M	24	2016-12-02	DEC-16	Discharge
600	21076	M	24	2016-12-02	DEC-16	Discharge
609	21092	F	6	2016-12-02	DEC-16	Discharge
613	21097	M	23	2016-12-02	DEC-16	Discharge
641	21123	F	10	2016-12-05	DEC-16	Admission	Control	-	-	No
645	21125	M	10	2016-12-05	DEC-16	Admission	Control	-	-	No
647	21126	F	19	2016-12-05	DEC-16	Admission	Control	-	-	No
643	21124	F	22	2016-12-05	DEC-16	Admission	Case	CA	Salmonella enterica Typhimurium	Yes
573	21055	M	12	2016-12-05	DEC-16	Discharge
596	21072	F	12	2016-12-05	DEC-16	Discharge
602	21077	F	26	2016-12-05	DEC-16	Discharge
607	21091	F	20	2016-12-05	DEC-16	Discharge
611	21095	F	12	2016-12-05	DEC-16	Discharge
617	21100	M	24	2016-12-05	DEC-16	Discharge
621	21105	F	11	2016-12-05	DEC-16	Discharge
623	21107	F	24	2016-12-05	DEC-16	Discharge
625	21108	M	12	2016-12-05	DEC-16	Discharge
630	21113	M	22	2016-12-05	DEC-16	Discharge
632	21114	F	12	2016-12-05	DEC-16	Discharge
638	21118	F	11	2016-12-05	DEC-16	Discharge
649	21128	M	24	2016-12-05	DEC-16	Discharge
639	21122	F	28	2016-12-05	DEC-16	Admission
651	21133	M	19	2016-12-06	DEC-16	Admission	Control	-	-	No
653	21136	M	24	2016-12-06	DEC-16	Admission	Control	-	-	No
657	21138	M	13	2016-12-06	DEC-16	Admission	Control	-	-	No
655	21137	F	22	2016-12-06	DEC-16	Admission	Case	CA	Salmonella enterica Enteritidis	Yes
563	21045	F	22	2016-12-06	DEC-16	Discharge
615	21099	M	10	2016-12-06	DEC-16	Discharge
627	21110	M	20	2016-12-06	DEC-16	Hospital
634	21115	M	9	2016-12-06	DEC-16	Discharge
636	21117	F	9	2016-12-06	DEC-16	Discharge
661	21141	F	26	2016-12-07	DEC-16	Admission	Case	CA	Salmonella enterica Typhimurium	No
659	21140	M	15	2016-12-07	DEC-16	Admission	Control	-	-	No
663	21144	F	48	2016-12-07	DEC-16	Admission	Control	-	-	No
665	21145	M	16	2016-12-07	DEC-16	Admission	Control	-	-	No
669	21148	F	19	2016-12-07	DEC-16	Admission	Control	-	-	No
640	21122	F	28	2016-12-07	DEC-16	Admission	Control	-	-	Yes
553	21040	F	16	2016-12-07	DEC-16	Discharge
628	21110	M	20	2016-12-07	DEC-16	Discharge
650	21128	M	24	2016-12-08	DEC-16	Admission	Control	-	-	No
671	21159	F	23	2016-12-08	DEC-16	Admission	Control	-	-	No
673	21160	F	16	2016-12-08	DEC-16	Admission	Case	CA	Salmonella enterica Enteritidis	Yes
235	20730	M	12	2016-12-08	DEC-16	Discharge
488	20996	F	9	2016-12-08	DEC-16	Discharge
545	21036	F	8	2016-12-08	DEC-16	Discharge
642	21123	F	10	2016-12-08	DEC-16	Discharge
644	21124	F	22	2016-12-08	DEC-16	Discharge
648	21126	F	19	2016-12-08	DEC-16	Discharge
652	21133	M	19	2016-12-08	DEC-16	Discharge
654	21136	M	24	2016-12-08	DEC-16	Discharge
619	21101	M	18	2016-12-09	DEC-16	Discharge
656	21137	F	22	2016-12-09	DEC-16	Discharge
658	21138	M	13	2016-12-09	DEC-16	Discharge
660	21140	M	15	2016-12-09	DEC-16	Discharge
664	21144	F	48	2016-12-09	DEC-16	Discharge
666	21145	M	16	2016-12-09	DEC-16	Hospital
675	21163	M	20	2016-12-09	DEC-16	Admission
677	21166	M	25	2016-12-09	DEC-16	Admission
679	21171	F	27	2016-12-13	DEC-16	Admission	Control	-	-	No
681	21173	F	24	2016-12-13	DEC-16	Admission	Control	-	-	No
683	21174	M	9	2016-12-13	DEC-16	Admission	Control	-	-	No
685	21176	M	28	2016-12-13	DEC-16	Admission	Control	-	-	No
687	21177	M	9	2016-12-13	DEC-16	Admission	Control	-	-	No
689	21178	F	20	2016-12-13	DEC-16	Admission	Case	CA	Salmonella enterica Enteritidis	Yes
662	21141	F	26	2016-12-13	DEC-16	Discharge
667	21145	M	16	2016-12-13	DEC-16	Hospital
670	21148	F	19	2016-12-13	DEC-16	Discharge
672	21159	F	23	2016-12-13	DEC-16	Discharge
676	21163	M	20	2016-12-13	DEC-16	Discharge
674	21160	F	16	2016-12-14	DEC-16	Admission	Control	-	-	No
691	21179	M	28	2016-12-14	DEC-16	Admission	Control	-	-	No
646	21125	M	10	2016-12-14	DEC-16	Discharge
693	21185	F	24	2016-12-14	DEC-16	Admission
678	21166	M	25	2016-12-15	DEC-16	Admission	Control	-	-	No
690	21178	F	20	2016-12-15	DEC-16	Admission	Control	-	-	No
701	21194	M	11	2016-12-15	DEC-16	Admission	Control	-	-	No
697	21192	F	15	2016-12-15	DEC-16	Admission	Case	CA	Salmonella enterica Enteritidis	Yes
668	21145	M	16	2016-12-15	DEC-16	Discharge
680	21171	F	27	2016-12-15	DEC-16	Discharge
688	21177	M	9	2016-12-15	DEC-16	Discharge
695	21187	M	7	2016-12-15	DEC-16	Admission
699	21193	F	10	2016-12-15	DEC-16	Admission
711	21199	F	24	2016-12-16	DEC-16	Admission	Control	-	-	No
713	21200	F	15	2016-12-16	DEC-16	Admission	Control	-	-	No
715	21201	M	18	2016-12-16	DEC-16	Admission	Control	-	-	No
721	21203	F	26	2016-12-16	DEC-16	Admission	Control	-	-	No
723	21204	M	12	2016-12-16	DEC-16	Admission	Control	-	-	No
686	21176	M	28	2016-12-16	DEC-16	Discharge
692	21179	M	28	2016-12-16	DEC-16	Discharge
704	21196	F	12	2016-12-16	DEC-16	Admission
706	21197	M	7	2016-12-16	DEC-16	Admission
709	21198	F	9	2016-12-16	DEC-16	Admission
717	21202	M	21	2016-12-16	DEC-16	Admission
696	21187	M	7	2016-12-19	DEC-16	Admission	Control	-	-	No
718	21202	M	21	2016-12-19	DEC-16	Admission	Control	-	-	No
725	21206	F	7	2016-12-19	DEC-16	Admission	Control	-	-	No
728	21207	F	12	2016-12-19	DEC-16	Admission	Control	-	-	No
732	21209	M	10	2016-12-19	DEC-16	Admission	Control	-	-	No
736	21212	M	19	2016-12-19	DEC-16	Admission	Control	-	-	No
738	21214	F	9	2016-12-19	DEC-16	Admission	Control	-	-	No
740	21215	F	12	2016-12-19	DEC-16	Admission	Control	-	-	No
734	21210	M	10	2016-12-19	DEC-16	Admission	ND (different species)	CA	Escherichia coli
698	21192	F	15	2016-12-19	DEC-16	Discharge
712	21199	F	24	2016-12-19	DEC-16	Discharge
714	21200	F	15	2016-12-19	DEC-16	Discharge
716	21201	M	18	2016-12-19	DEC-16	Discharge
722	21203	F	26	2016-12-19	DEC-16	Discharge
724	21204	M	12	2016-12-19	DEC-16	Discharge
730	21208	F	7	2016-12-19	DEC-16	Admission
700	21193	F	10	2016-12-20	DEC-16	Admission	Control	-	-	No
743	21217	F	24	2016-12-20	DEC-16	Admission	Control	-	-	No
747	21218	M	11	2016-12-20	DEC-16	Admission	Control	-	-	No
751	21221	M	22	2016-12-20	DEC-16	Admission	Control	-	-	No
753	21222	M	22	2016-12-20	DEC-16	Admission	Control	-	-	No
702	21194	M	11	2016-12-20	DEC-16	Hospital	Case	CA	Salmonella enterica Enteritidis	Yes
682	21173	F	24	2016-12-20	DEC-16	Discharge
705	21196	F	12	2016-12-20	DEC-16	Discharge
719	21202	M	21	2016-12-20	DEC-16	Hospital
749	21220	M	22	2016-12-20	DEC-16	Admission
694	21185	F	24	2016-12-21	DEC-16	Admission	Control	-	-	No
757	21227	F	24	2016-12-21	DEC-16	Admission	Control	-	-	No
759	21229	M	30	2016-12-21	DEC-16	Admission	Control	-	-	No
762	21231	F	19	2016-12-21	DEC-16	Admission	Control	-	-	No
684	21174	M	9	2016-12-21	DEC-16	Discharge
726	21206	F	7	2016-12-21	DEC-16	Hospital
755	21226	M	23	2016-12-21	DEC-16	Admission
710	21198	F	9	2016-12-22	DEC-16	Admission	Control	-	-	No
731	21208	F	7	2016-12-22	DEC-16	Admission	Control	-	-	No
764	21240	F	20	2016-12-22	DEC-16	Admission	Control	-	-	No
720	21202	M	21	2016-12-22	DEC-16	Discharge
729	21207	F	12	2016-12-22	DEC-16	Discharge
741	21215	F	12	2016-12-22	DEC-16	Hospital
744	21217	F	24	2016-12-22	DEC-16	Hospital
707	21197	M	7	2016-12-23	DEC-16	Admission	Control	-	-	No
750	21220	M	22	2016-12-23	DEC-16	Admission	Control	-	-	No
766	21244	M	13	2016-12-23	DEC-16	Admission	Control	-	-	No
768	21245	F	13	2016-12-23	DEC-16	Admission	Control	-	-	No
770	21246	M	28	2016-12-23	DEC-16	Admission	Control	-	-	No
772	21248	M	24	2016-12-23	DEC-16	Admission	Control	-	-	No
776	21249	F	10	2016-12-23	DEC-16	Admission	Control	-	-	No
778	21250	F	11	2016-12-23	DEC-16	Admission	Control	-	-	No
800	21247	F	36	2016-12-23	DEC-16	Admission	Control	-	-	No
703	21194	M	11	2016-12-23	DEC-16	Discharge
727	21206	F	7	2016-12-23	DEC-16	Discharge
733	21209	M	10	2016-12-23	DEC-16	Discharge
735	21210	M	10	2016-12-23	DEC-16	Discharge
737	21212	M	19	2016-12-23	DEC-16	Discharge
748	21218	M	11	2016-12-23	DEC-16	Discharge
752	21221	M	22	2016-12-23	DEC-16	Discharge
754	21222	M	22	2016-12-23	DEC-16	Discharge
760	21229	M	30	2016-12-23	DEC-16	Hospital
780	21253	M	48	2016-12-26	DEC-16	Admission	Control	-	-	No
782	21255	M	36	2016-12-26	DEC-16	Admission	Control	-	-	No
784	21257	F	36	2016-12-26	DEC-16	Admission	Control	-	-	No
786	21259	F	10	2016-12-26	DEC-16	Admission	Control	-	-	No
788	21260	F	9	2016-12-26	DEC-16	Admission	Control	-	-	No
739	21214	F	9	2016-12-26	DEC-16	Discharge
745	21217	F	24	2016-12-26	DEC-16	Hospital
758	21227	F	24	2016-12-26	DEC-16	Discharge
761	21229	M	30	2016-12-26	DEC-16	Discharge
773	21248	M	24	2016-12-26	DEC-16	Hospital
790	21262	M	13	2016-12-27	DEC-16	Admission	Control	-	-	No
792	21263	F	18	2016-12-27	DEC-16	Admission	Control	-	-	No
794	21265	M	32	2016-12-27	DEC-16	Admission	Control	-	-	No
742	21215	F	12	2016-12-27	DEC-16	Discharge
763	21231	F	19	2016-12-27	DEC-16	Discharge
767	21244	M	13	2016-12-27	DEC-16	Discharge
769	21245	F	13	2016-12-27	DEC-16	Discharge
779	21250	F	11	2016-12-27	DEC-16	Discharge
796	21267	F	15	2016-12-28	DEC-16	Admission	Control	-	-	No
798	21268	F	12	2016-12-28	DEC-16	Admission	Control	-	-	No
708	21197	M	7	2016-12-28	DEC-16	Discharge
787	21259	F	10	2016-12-28	DEC-16	Discharge
789	21260	F	9	2016-12-28	DEC-16	Discharge
1	21278	M	12	2016-12-29	DEC-16	Admission	Case	CA	Salmonella enterica Enteritidis	Yes
777	21249	F	10	2016-12-29	DEC-16	Discharge
781	21253	M	48	2016-12-29	DEC-16	Discharge
785	21257	F	36	2016-12-29	DEC-16	Discharge
746	21217	F	24	2016-12-30	DEC-16	Discharge
756	21226	M	23	2016-12-30	DEC-16	Discharge
765	21240	F	20	2016-12-30	DEC-16	Discharge
771	21246	M	28	2016-12-30	DEC-16	Discharge
774	21248	M	24	2016-12-30	DEC-16	Hospital
783	21255	M	36	2016-12-30	DEC-16	Discharge
791	21262	M	13	2016-12-30	DEC-16	Discharge
793	21263	F	18	2016-12-30	DEC-16	Discharge
795	21265	M	32	2016-12-30	DEC-16	Discharge
799	21268	F	12	2016-12-30	DEC-16	Discharge
2	21278	M	12	2017-01-02	JAN-17	Discharge
775	21248	M	24	2017-01-02	JAN-17	Discharge
3	21217	F	24	2017-01-03	JAN-17	Admission
4	21305	M	29	2017-01-04	JAN-17	Admission
5	21305	M	29	2017-01-06	JAN-17	Discharge
797	21267	F	15	2017-01-06	JAN-17	Discharge
6	21322	M	24	2017-01-09	JAN-17	Admission
7	21322	M	24	2017-01-11	JAN-17	Hospital	Case	HA	Salmonella enterica Enteritidis	Yes
8	21322	M	24	2017-01-13	JAN-17	Discharge
9	21217	F	24	2017-01-18	JAN-17	Hospital
10	21408	F	7	2017-01-19	JAN-17	Admission
11	21390	M	6	2017-01-20	JAN-17	Admission
12	21413	F	17	2017-01-20	JAN-17	Admission
13	21390	M	6	2017-01-23	JAN-17	Discharge
14	21408	F	7	2017-01-23	JAN-17	Discharge
15	21413	F	17	2017-01-23	JAN-17	Discharge
16	21425	M	21	2017-01-23	JAN-17	Admission
17	21427	M	11	2017-01-23	JAN-17	Admission
18	21425	M	21	2017-01-25	JAN-17	Discharge
19	21464	M	24	2017-01-26	JAN-17	Admission
20	21464	M	24	2017-01-30	JAN-17	Discharge
21	21427	M	11	2017-01-31	JAN-17	Discharge
22	21582	M	10	2017-02-14	FEB-17	Admission
23	21585	M	24	2017-02-14	FEB-17	Admission
24	21589	F	36	2017-02-14	FEB-17	Admission
25	21457	M	12	2017-02-15	FEB-17	Admission
26	21457	M	12	2017-02-17	FEB-17	Hospital	ND (different species)	HA	Escherichia coli
27	21557	M	30	2017-02-17	FEB-17	Admission
28	21603	M	10	2017-02-17	FEB-17	Admission
29	21604	F	7	2017-02-17	FEB-17	Admission
30	21605	M	16	2017-02-17	FEB-17	Admission
31	21607	M	27	2017-02-17	FEB-17	Admission
32	21610	F	13	2017-02-17	FEB-17	Admission
33	21611	M	24	2017-02-17	FEB-17	Admission
34	21612	F	6	2017-02-17	FEB-17	Admission
35	21603	M	10	2017-02-20	FEB-17	Discharge
36	21607	M	27	2017-02-20	FEB-17	Discharge
37	21610	F	13	2017-02-20	FEB-17	Hospital
38	21612	F	6	2017-02-20	FEB-17	Discharge
39	21615	M	48	2017-02-20	FEB-17	Admission
40	21616	M	8	2017-02-20	FEB-17	Admission
41	21617	M	29	2017-02-20	FEB-17	Admission
42	21618	M	22	2017-02-20	FEB-17	Admission
43	21619	M	24	2017-02-20	FEB-17	Admission
44	21620	F	19	2017-02-20	FEB-17	Admission
45	21621	F	24	2017-02-20	FEB-17	Admission
47	21557	M	30	2017-02-21	FEB-17	Discharge
48	21585	M	24	2017-02-21	FEB-17	Discharge
49	21589	F	36	2017-02-21	FEB-17	Discharge
50	21605	M	16	2017-02-21	FEB-17	Discharge
46	21553	F	19	2017-02-21	FEB-17	Admission
51	21623	M	10	2017-02-21	FEB-17	Admission
52	21624	M	21	2017-02-21	FEB-17	Admission
53	21625	F	8	2017-02-21	FEB-17	Admission
54	21626	M	13	2017-02-21	FEB-17	Admission
55	21627	M	19	2017-02-21	FEB-17	Admission
56	21629	M	12	2017-02-21	FEB-17	Admission
57	21631	M	8	2017-02-21	FEB-17	Admission
58	21457	M	12	2017-02-22	FEB-17	Discharge
59	21582	M	10	2017-02-22	FEB-17	Discharge
60	21604	F	7	2017-02-22	FEB-17	Discharge
61	21611	M	24	2017-02-22	FEB-17	Discharge
62	21615	M	48	2017-02-22	FEB-17	Discharge
63	21635	M	11	2017-02-22	FEB-17	Admission
64	21637	F	7	2017-02-22	FEB-17	Admission
65	21638	M	40	2017-02-22	FEB-17	Admission
66	21553	F	19	2017-02-23	FEB-17	Discharge
67	21610	F	13	2017-02-23	FEB-17	Hospital
68	21617	M	29	2017-02-23	FEB-17	Discharge
69	21620	F	19	2017-02-23	FEB-17	Discharge
70	21621	F	24	2017-02-23	FEB-17	Discharge
71	21624	M	21	2017-02-23	FEB-17	Discharge
72	21626	M	13	2017-02-23	FEB-17	Discharge
73	21629	M	12	2017-02-23	FEB-17	Discharge
74	21643	F	6	2017-02-23	FEB-17	Admission
75	21644	M	24	2017-02-23	FEB-17	Admission
76	21616	M	8	2017-02-24	FEB-17	Discharge
77	21618	M	22	2017-02-24	FEB-17	Hospital
78	21619	M	24	2017-02-24	FEB-17	Discharge
79	21625	F	8	2017-02-24	FEB-17	Discharge
80	21627	M	19	2017-02-24	FEB-17	Discharge
81	21631	M	8	2017-02-24	FEB-17	Discharge
82	21648	M	12	2017-02-24	FEB-17	Admission
83	21649	M	11	2017-02-24	FEB-17	Admission
84	21650	M	24	2017-02-24	FEB-17	Admission
95	21660	M	28	2017-02-27	FEB-17	Admission	Case	CA	Salmonella enterica Enteritidis	Yes
85	21610	F	13	2017-02-27	FEB-17	Hospital
86	21623	M	10	2017-02-27	FEB-17	Hospital
87	21643	F	6	2017-02-27	FEB-17	Discharge
96	21661	F	27	2017-02-27	FEB-17	Discharge
88	21653	F	9	2017-02-27	FEB-17	Admission
89	21654	M	4	2017-02-27	FEB-17	Admission
90	21655	M	24	2017-02-27	FEB-17	Admission
91	21656	F	21	2017-02-27	FEB-17	Admission
92	21657	M	21	2017-02-27	FEB-17	Admission
93	21658	M	24	2017-02-27	FEB-17	Admission
94	21659	M	24	2017-02-27	FEB-17	Admission
97	21610	F	13	2017-02-28	FEB-17	Discharge
98	21644	M	24	2017-02-28	FEB-17	Discharge
99	21648	M	12	2017-02-28	FEB-17	Discharge
100	21664	F	7	2017-02-28	FEB-17	Admission
101	21666	F	21	2017-02-28	FEB-17	Admission
102	21635	M	11	2017-03-01	MAR-17	Discharge
103	21653	F	9	2017-03-01	MAR-17	Hospital
104	21655	M	24	2017-03-01	MAR-17	Discharge
105	21658	M	24	2017-03-01	MAR-17	Discharge
106	21670	M	20	2017-03-01	MAR-17	Admission
107	21672	M	24	2017-03-01	MAR-17	Admission
108	21673	F	1	2017-03-01	MAR-17	Admission
109	21674	M	11	2017-03-01	MAR-17	Admission
110	21637	F	7	2017-03-02	MAR-17	Discharge
111	21638	M	40	2017-03-02	MAR-17	Discharge
112	21649	M	11	2017-03-02	MAR-17	Discharge
113	21656	F	21	2017-03-02	MAR-17	Discharge
114	21660	M	28	2017-03-02	MAR-17	Discharge
115	21661	F	24	2017-03-02	MAR-17	Admission
116	21678	F	13	2017-03-02	MAR-17	Admission
117	21680	M	11	2017-03-02	MAR-17	Admission
118	21681	M	15	2017-03-02	MAR-17	Admission
119	21683	M	24	2017-03-02	MAR-17	Admission
120	21650	M	24	2017-03-03	MAR-17	Discharge
121	21666	F	21	2017-03-03	MAR-17	Hospital
122	21670	M	20	2017-03-03	MAR-17	Discharge
123	21672	M	24	2017-03-03	MAR-17	Discharge
124	21674	M	11	2017-03-03	MAR-17	Discharge
125	21685	M	12	2017-03-03	MAR-17	Admission
126	21687	M	7	2017-03-03	MAR-17	Admission
127	21690	F	12	2017-03-03	MAR-17	Admission
128	21653	F	9	2017-03-06	MAR-17	Hospital	Case	HA	Salmonella enterica Enteritidis	Yes
135	21695	M	15	2017-03-06	MAR-17	Admission	Case	CA	Salmonella enterica Enteritidis	Yes
129	21664	F	7	2017-03-06	MAR-17	Discharge
130	21666	F	21	2017-03-06	MAR-17	Discharge
131	21678	F	13	2017-03-06	MAR-17	Hospital
132	21681	M	15	2017-03-06	MAR-17	Discharge
133	21692	F	24	2017-03-06	MAR-17	Admission
134	21694	F	24	2017-03-06	MAR-17	Admission
140	21702	F	6	2017-03-07	MAR-17	Admission	Case	CA	Salmonella enterica Typhimurium	No
136	21623	M	10	2017-03-07	MAR-17	Hospital
137	21685	M	12	2017-03-07	MAR-17	Discharge
138	21700	F	24	2017-03-07	MAR-17	Admission
139	21701	F	21	2017-03-07	MAR-17	Admission
141	21703	M	8	2017-03-07	MAR-17	Admission
142	21653	F	9	2017-03-08	MAR-17	Discharge
143	21657	M	21	2017-03-08	MAR-17	Discharge
144	21661	F	24	2017-03-08	MAR-17	Hospital
145	21673	F	1	2017-03-08	MAR-17	Discharge
146	21678	F	13	2017-03-08	MAR-17	Discharge
147	21680	M	11	2017-03-08	MAR-17	Discharge
148	21683	M	24	2017-03-08	MAR-17	Hospital
149	21687	M	7	2017-03-08	MAR-17	Discharge
150	21692	F	24	2017-03-08	MAR-17	Discharge
151	21695	M	15	2017-03-08	MAR-17	Discharge
152	21705	F	22	2017-03-08	MAR-17	Admission
153	21707	F	22	2017-03-08	MAR-17	Admission
154	21708	F	12	2017-03-08	MAR-17	Admission
155	21710	M	18	2017-03-08	MAR-17	Admission
156	21712	F	24	2017-03-08	MAR-17	Admission
157	21623	M	10	2017-03-09	MAR-17	Discharge
158	21690	F	12	2017-03-09	MAR-17	Discharge
159	21700	F	24	2017-03-09	MAR-17	Discharge
160	21714	M	9	2017-03-09	MAR-17	Admission
161	21715	M	9	2017-03-09	MAR-17	Admission
162	21718	M	24	2017-03-09	MAR-17	Admission
163	21719	M	21	2017-03-09	MAR-17	Admission
164	21654	M	4	2017-03-10	MAR-17	Hospital
165	21659	M	24	2017-03-10	MAR-17	Hospital
166	21694	F	24	2017-03-10	MAR-17	Discharge
167	21701	F	21	2017-03-10	MAR-17	Discharge
168	21705	F	22	2017-03-10	MAR-17	Discharge
169	21707	F	22	2017-03-10	MAR-17	Discharge
170	21708	F	12	2017-03-10	MAR-17	Discharge
171	21710	M	18	2017-03-10	MAR-17	Hospital
172	21712	F	24	2017-03-10	MAR-17	Hospital
173	21722	M	7	2017-03-10	MAR-17	Admission
174	21659	M	24	2017-03-13	MAR-17	Hospital
175	21715	M	9	2017-03-13	MAR-17	Discharge
176	21718	M	24	2017-03-13	MAR-17	Discharge
177	21726	M	9	2017-03-13	MAR-17	Admission
178	21727	M	9	2017-03-13	MAR-17	Admission
179	21728	M	24	2017-03-13	MAR-17	Admission
180	21729	F	24	2017-03-13	MAR-17	Admission
181	21730	M	24	2017-03-13	MAR-17	Admission
182	21731	F	24	2017-03-13	MAR-17	Admission
192	21742	F	1	2017-03-14	MAR-17	Admission	Case	CA	Salmonella enterica Typhimurium	Yes
183	21702	F	6	2017-03-14	MAR-17	Discharge
184	21703	M	8	2017-03-14	MAR-17	Hospital
185	21712	F	24	2017-03-14	MAR-17	Discharge
186	21719	M	21	2017-03-14	MAR-17	Hospital
187	21736	M	11	2017-03-14	MAR-17	Admission
188	21737	F	15	2017-03-14	MAR-17	Admission
189	21738	M	9	2017-03-14	MAR-17	Admission
190	21740	M	24	2017-03-14	MAR-17	Admission
191	21741	M	22	2017-03-14	MAR-17	Admission
193	21683	M	24	2017-03-15	MAR-17	Discharge
194	21710	M	18	2017-03-15	MAR-17	Discharge
195	21722	M	7	2017-03-15	MAR-17	Discharge
196	21728	M	24	2017-03-15	MAR-17	Discharge
197	21731	F	24	2017-03-15	MAR-17	Discharge
198	21744	F	22	2017-03-15	MAR-17	Admission
199	21746	M	8	2017-03-15	MAR-17	Admission
200	21747	M	11	2017-03-15	MAR-17	Admission
201	21748	M	3	2017-03-15	MAR-17	Admission
202	21618	M	22	2017-03-16	MAR-17	Discharge
203	21654	M	4	2017-03-16	MAR-17	Discharge
204	21714	M	9	2017-03-16	MAR-17	Discharge
205	21726	M	9	2017-03-16	MAR-17	Hospital
206	21727	M	9	2017-03-16	MAR-17	Hospital
207	21730	M	24	2017-03-16	MAR-17	Discharge
208	21740	M	24	2017-03-16	MAR-17	Discharge
209	21750	M	7	2017-03-16	MAR-17	Admission
210	21751	F	7	2017-03-16	MAR-17	Admission
211	21659	M	24	2017-03-17	MAR-17	Discharge
212	21719	M	21	2017-03-17	MAR-17	Discharge
213	21727	M	9	2017-03-17	MAR-17	Discharge
214	21729	F	24	2017-03-17	MAR-17	Discharge
215	21737	F	15	2017-03-17	MAR-17	Discharge
216	21741	M	22	2017-03-17	MAR-17	Discharge
217	21747	M	11	2017-03-17	MAR-17	Discharge
218	21754	F	11	2017-03-17	MAR-17	Admission
219	21755	F	21	2017-03-17	MAR-17	Admission
220	21757	M	12	2017-03-17	MAR-17	Admission
221	21758	F	3	2017-03-17	MAR-17	Admission
222	21759	M	24	2017-03-17	MAR-17	Admission
223	21760	M	8	2017-03-17	MAR-17	Admission
224	21761	F	8	2017-03-17	MAR-17	Admission
225	21762	F	24	2017-03-17	MAR-17	Admission
226	21763	F	24	2017-03-17	MAR-17	Admission
227	21764	M	24	2017-03-17	MAR-17	Admission
228	21736	M	11	2017-03-20	MAR-17	Hospital
229	21744	F	22	2017-03-20	MAR-17	Hospital
230	21748	M	3	2017-03-20	MAR-17	Discharge
231	21750	M	7	2017-03-20	MAR-17	Discharge
232	21751	F	7	2017-03-20	MAR-17	Discharge
233	21754	F	11	2017-03-20	MAR-17	Discharge
234	21755	F	21	2017-03-20	MAR-17	Discharge
235	21757	M	12	2017-03-20	MAR-17	Discharge
236	21762	F	24	2017-03-20	MAR-17	Hospital
237	21763	F	24	2017-03-20	MAR-17	Discharge
238	21765	F	11	2017-03-20	MAR-17	Admission
239	21766	M	11	2017-03-20	MAR-17	Admission
240	21767	M	6	2017-03-20	MAR-17	Admission
241	21769	M	9	2017-03-20	MAR-17	Admission
242	21770	M	12	2017-03-20	MAR-17	Admission
243	21772	M	25	2017-03-20	MAR-17	Admission
244	21773	F	8	2017-03-20	MAR-17	Admission
245	21775	M	24	2017-03-20	MAR-17	Admission
246	21703	M	8	2017-03-21	MAR-17	Discharge
247	21726	M	9	2017-03-21	MAR-17	Discharge
248	21738	M	9	2017-03-21	MAR-17	Discharge
249	21742	F	1	2017-03-21	MAR-17	Discharge
250	21746	M	8	2017-03-21	MAR-17	Discharge
251	21759	M	24	2017-03-21	MAR-17	Discharge
252	21760	M	8	2017-03-21	MAR-17	Discharge
253	21761	F	8	2017-03-21	MAR-17	Discharge
254	21764	M	24	2017-03-21	MAR-17	Discharge
255	21777	M	24	2017-03-21	MAR-17	Admission
256	21778	M	19	2017-03-21	MAR-17	Admission
257	21781	F	26	2017-03-21	MAR-17	Admission
258	21782	M	24	2017-03-21	MAR-17	Admission
259	21736	M	11	2017-03-22	MAR-17	Discharge
260	21744	F	22	2017-03-22	MAR-17	Discharge
261	21758	F	3	2017-03-22	MAR-17	Hospital
262	21762	F	24	2017-03-22	MAR-17	Discharge
263	21766	M	11	2017-03-22	MAR-17	Discharge
264	21769	M	9	2017-03-22	MAR-17	Hospital
265	21770	M	12	2017-03-22	MAR-17	Discharge
266	21773	F	8	2017-03-22	MAR-17	Discharge
267	21775	M	24	2017-03-22	MAR-17	Discharge
268	21788	F	12	2017-03-22	MAR-17	Admission
269	21767	M	6	2017-03-23	MAR-17	Hospital
270	21777	M	24	2017-03-23	MAR-17	Hospital
271	21795	F	5	2017-03-23	MAR-17	Admission
272	21797	M	12	2017-03-23	MAR-17	Admission
273	21765	F	11	2017-03-24	MAR-17	Discharge
274	21778	M	19	2017-03-24	MAR-17	Discharge
275	21781	F	26	2017-03-24	MAR-17	Discharge
276	21788	F	12	2017-03-24	MAR-17	Discharge
277	21802	F	14	2017-03-24	MAR-17	Admission
278	21804	M	12	2017-03-24	MAR-17	Admission
279	21805	M	11	2017-03-24	MAR-17	Admission
280	21808	M	13	2017-03-24	MAR-17	Admission
281	21809	M	8	2017-03-24	MAR-17	Admission
282	21758	F	3	2017-03-27	MAR-17	Discharge
283	21772	M	25	2017-03-27	MAR-17	Discharge
284	21782	M	24	2017-03-27	MAR-17	Discharge
285	21795	F	5	2017-03-27	MAR-17	Discharge
286	21802	F	14	2017-03-27	MAR-17	Discharge
287	21805	M	11	2017-03-27	MAR-17	Discharge
288	21808	M	13	2017-03-27	MAR-17	Discharge
289	21809	M	8	2017-03-27	MAR-17	Discharge
290	21811	M	24	2017-03-27	MAR-17	Admission
291	21812	F	10	2017-03-27	MAR-17	Admission
292	21813	M	10	2017-03-27	MAR-17	Admission
293	21814	M	12	2017-03-27	MAR-17	Admission
294	21815	F	9	2017-03-27	MAR-17	Admission
295	21816	M	26	2017-03-27	MAR-17	Admission
296	21817	M	19	2017-03-27	MAR-17	Admission
801	21826	F	36	2017-03-28	MAR-17	Admission	Control	-	-	No
297	21767	M	6	2017-03-28	MAR-17	Discharge
298	21769	M	9	2017-03-28	MAR-17	Discharge
299	21777	M	24	2017-03-28	MAR-17	Discharge
300	21797	M	12	2017-03-28	MAR-17	Discharge
301	21819	M	36	2017-03-28	MAR-17	Admission
302	21822	F	12	2017-03-28	MAR-17	Admission
303	21823	M	26	2017-03-28	MAR-17	Admission
304	21825	M	7	2017-03-28	MAR-17	Admission
803	21829	M	6	2017-03-29	MAR-17	Admission	Control	-	-	No
805	21830	M	6	2017-03-29	MAR-17	Admission	Control	-	-	No
807	21833	F	42	2017-03-29	MAR-17	Admission	Control	-	-	No
809	21835	M	18	2017-03-29	MAR-17	Admission	Control	-	-	No
305	21831	M	40	2017-03-29	MAR-17	Admission
306	21836	M	17	2017-03-29	MAR-17	Admission
811	21839	M	24	2017-03-30	MAR-17	Admission	Control	-	-	No
814	21841	F	36	2017-03-30	MAR-17	Admission	Control	-	-	No
816	21842	M	26	2017-03-30	MAR-17	Admission	Control	-	-	No
819	21844	M	12	2017-03-30	MAR-17	Admission	Control	-	-	No
821	21845	F	24	2017-03-30	MAR-17	Admission	Control	-	-	No
307	21811	M	24	2017-03-30	MAR-17	Discharge
308	21812	F	10	2017-03-30	MAR-17	Discharge
309	21814	M	12	2017-03-30	MAR-17	Discharge
310	21816	M	26	2017-03-30	MAR-17	Discharge
823	21848	M	22	2017-03-31	MAR-17	Admission	Control	-	-	No
826	21849	F	6	2017-03-31	MAR-17	Admission	Control	-	-	No
828	21851	F	24	2017-03-31	MAR-17	Admission	Control	-	-	Yes
311	21804	M	12	2017-03-31	MAR-17	Discharge
312	21813	M	10	2017-03-31	MAR-17	Discharge
313	21817	M	19	2017-03-31	MAR-17	Discharge
314	21819	M	36	2017-03-31	MAR-17	Discharge
315	21822	F	12	2017-03-31	MAR-17	Discharge
316	21823	M	26	2017-03-31	MAR-17	Discharge
317	21825	M	7	2017-03-31	MAR-17	Discharge
318	21831	M	40	2017-03-31	MAR-17	Discharge
319	21836	M	17	2017-03-31	MAR-17	Discharge
2231	24816	F	28	2017-04-02	APR-17	Admission
841	21858	M	20	2017-04-03	APR-17	Admission	Case	CA	Salmonella enterica Enteritidis	No
835	21855	M	12	2017-04-03	APR-17	Admission	Control	-	-	No
843	21863	M	26	2017-04-03	APR-17	Admission	Control	-	-	No
845	21864	M	24	2017-04-03	APR-17	Admission	Control	-	-	No
847	21867	M	34	2017-04-03	APR-17	Admission	Control	-	-	No
849	21869	F	22	2017-04-03	APR-17	Admission	Control	-	-	No
830	21854	M	24	2017-04-03	APR-17	Admission	Control	-	-	Yes
839	21857	F	6	2017-04-03	APR-17	Admission	ND (different species)	CA	Klebsiella pneumoniae
804	21829	M	6	2017-04-03	APR-17	Discharge
806	21830	M	6	2017-04-03	APR-17	Discharge
808	21833	F	42	2017-04-03	APR-17	Discharge
810	21835	M	18	2017-04-03	APR-17	Discharge
812	21839	M	24	2017-04-03	APR-17	Hospital
815	21841	F	36	2017-04-03	APR-17	Discharge
817	21842	M	26	2017-04-03	APR-17	Hospital
822	21845	F	24	2017-04-03	APR-17	Discharge
827	21849	F	6	2017-04-03	APR-17	Discharge
837	21856	F	9	2017-04-03	APR-17	Admission
851	21878	F	7	2017-04-04	APR-17	Admission	Case	CA	Salmonella enterica Typhimurium	No
853	21879	M	29	2017-04-04	APR-17	Admission	Control	-	-	No
855	21880	F	24	2017-04-04	APR-17	Admission	Control	-	-	No
829	21851	F	24	2017-04-04	APR-17	Discharge
857	21885	M	24	2017-04-05	APR-17	Admission	Control	-	-	No
802	21826	F	36	2017-04-05	APR-17	Discharge
813	21839	M	24	2017-04-05	APR-17	Discharge
831	21854	M	24	2017-04-05	APR-17	Hospital
836	21855	M	12	2017-04-05	APR-17	Discharge
859	21886	M	8	2017-04-05	APR-17	Admission
320	21815	F	9	2017-04-06	APR-17	Discharge
824	21848	M	22	2017-04-06	APR-17	Hospital
838	21856	F	9	2017-04-06	APR-17	Discharge
844	21863	M	26	2017-04-06	APR-17	Discharge
846	21864	M	24	2017-04-06	APR-17	Discharge
856	21880	F	24	2017-04-06	APR-17	Discharge
861	21892	M	5	2017-04-06	APR-17	Admission
866	21896	F	27	2017-04-07	APR-17	Admission	Case	CA	Salmonella Typhi	Not determined - rectal microbiota not available in archived collection
870	21898	M	7	2017-04-07	APR-17	Admission	Control	-	-	No
872	21899	M	28	2017-04-07	APR-17	Admission	Control	-	-	No
883	21904	F	8	2017-04-07	APR-17	Admission	Case	CA	Salmonella enterica Typhimurium	Yes
832	21854	M	24	2017-04-07	APR-17	Hospital
848	21867	M	34	2017-04-07	APR-17	Discharge
850	21869	F	22	2017-04-07	APR-17	Discharge
852	21878	F	7	2017-04-07	APR-17	Discharge
864	21895	M	12	2017-04-07	APR-17	Admission
868	21897	M	8	2017-04-07	APR-17	Admission
874	21900	F	24	2017-04-07	APR-17	Admission
876	21901	M	13	2017-04-07	APR-17	Admission
879	21902	M	6	2017-04-07	APR-17	Admission
881	21903	F	22	2017-04-07	APR-17	Admission
900	21915	F	7	2017-04-10	APR-17	Admission	Case	CA	Salmonella enterica Enteritidis	No
890	21908	F	13	2017-04-10	APR-17	Admission	Control	-	-	No
896	21912	F	6	2017-04-10	APR-17	Admission	Control	-	-	No
902	21918	M	12	2017-04-10	APR-17	Admission	Control	-	-	No
904	21920	M	16	2017-04-10	APR-17	Admission	Control	-	-	No
906	21921	F	12	2017-04-10	APR-17	Admission	Control	-	-	No
820	21844	M	12	2017-04-10	APR-17	Discharge
825	21848	M	22	2017-04-10	APR-17	Discharge
833	21854	M	24	2017-04-10	APR-17	Hospital
840	21857	F	6	2017-04-10	APR-17	Discharge
842	21858	M	20	2017-04-10	APR-17	Discharge
858	21885	M	24	2017-04-10	APR-17	Discharge
862	21892	M	5	2017-04-10	APR-17	Hospital	ND (different species)	HA	Pantoea agglomerans
865	21895	M	12	2017-04-10	APR-17	Discharge
867	21896	F	27	2017-04-10	APR-17	Discharge
877	21901	M	13	2017-04-10	APR-17	Hospital
884	21904	F	8	2017-04-10	APR-17	Hospital
886	21905	F	1	2017-04-10	APR-17	Admission
888	21906	M	23	2017-04-10	APR-17	Admission
892	21909	F	9	2017-04-10	APR-17	Admission
894	21911	F	48	2017-04-10	APR-17	Admission
898	21913	M	12	2017-04-10	APR-17	Admission
908	21924	M	50	2017-04-10	APR-17	Admission
910	21925	M	8	2017-04-11	APR-17	Admission	Control	-	-	No
912	21926	F	20	2017-04-11	APR-17	Admission	Control	-	-	No
916	21936	F	27	2017-04-11	APR-17	Admission	Control	-	-	No
880	21902	M	6	2017-04-11	APR-17	Discharge
914	21927	F	12	2017-04-11	APR-17	Admission
854	21879	M	29	2017-04-12	APR-17	Discharge
871	21898	M	7	2017-04-12	APR-17	Discharge
889	21906	M	23	2017-04-12	APR-17	Discharge
891	21908	F	13	2017-04-12	APR-17	Discharge
899	21913	M	12	2017-04-12	APR-17	Discharge
893	21909	F	9	2017-04-13	APR-17	Discharge
895	21911	F	48	2017-04-13	APR-17	Discharge
911	21925	M	8	2017-04-13	APR-17	Discharge
834	21854	M	24	2017-04-14	APR-17	Discharge
860	21886	M	8	2017-04-14	APR-17	Discharge
869	21897	M	8	2017-04-14	APR-17	Discharge
873	21899	M	28	2017-04-14	APR-17	Discharge
878	21901	M	13	2017-04-14	APR-17	Discharge
897	21912	F	6	2017-04-14	APR-17	Discharge
901	21915	F	7	2017-04-14	APR-17	Discharge
903	21918	M	12	2017-04-14	APR-17	Discharge
905	21920	M	16	2017-04-14	APR-17	Discharge
907	21921	F	12	2017-04-14	APR-17	Discharge
909	21924	M	50	2017-04-14	APR-17	Discharge
913	21926	F	20	2017-04-14	APR-17	Discharge
915	21927	F	12	2017-04-14	APR-17	Discharge
917	21936	F	27	2017-04-14	APR-17	Discharge
918	21972	F	19	2017-04-18	APR-17	Admission	Control	-	-	No
920	21975	M	24	2017-04-18	APR-17	Admission	Control	-	-	No
922	21976	F	31	2017-04-18	APR-17	Admission	Control	-	-	No
924	21980	M	27	2017-04-18	APR-17	Admission	Control	-	-	No
926	21983	F	24	2017-04-18	APR-17	Admission	Control	-	-	No
887	21905	F	1	2017-04-18	APR-17	Discharge
932	21985	F	16	2017-04-18	APR-17	Discharge
930	21984	M	7	2017-04-18	APR-17	Admission
875	21900	F	24	2017-04-19	APR-17	Discharge
882	21903	F	22	2017-04-19	APR-17	Discharge
935	21991	M	48	2017-04-19	APR-17	Discharge
938	21994	F	19	2017-04-19	APR-17	Admission
940	21995	F	12	2017-04-19	APR-17	Admission
942	21996	F	9	2017-04-19	APR-17	Admission
944	22000	F	24	2017-04-19	APR-17	Admission
946	22003	M	8	2017-04-19	APR-17	Admission
957	22027	M	12	2017-04-20	APR-17	Admission	Case	CA	Salmonella enterica Typhimurium	No
950	22013	M	29	2017-04-20	APR-17	Admission	Control	-	-	No
955	22024	F	24	2017-04-20	APR-17	Admission	Control	-	-	No
952	22020	F	22	2017-04-20	APR-17	Admission	Case	CA	Salmonella enterica Typhimurium	Yes
948	22011	F	6	2017-04-20	APR-17	Admission
965	22035	M	12	2017-04-21	APR-17	Admission	Control	-	-	No
919	21972	F	19	2017-04-21	APR-17	Discharge
923	21976	F	31	2017-04-21	APR-17	Discharge
925	21980	M	27	2017-04-21	APR-17	Discharge
941	21995	F	12	2017-04-21	APR-17	Discharge
947	22003	M	8	2017-04-21	APR-17	Discharge
936	21991	M	11	2017-04-21	APR-17	Admission
959	22030	M	21	2017-04-21	APR-17	Admission
961	22031	F	21	2017-04-21	APR-17	Admission
963	22033	M	23	2017-04-21	APR-17	Admission
967	22038	F	24	2017-04-21	APR-17	Admission
970	22039	M	7	2017-04-21	APR-17	Admission
927	21983	F	24	2017-04-25	APR-17	Hospital	Case	HA	Salmonella enterica Enteritidis	Not determined - rectal microbiota not available in archived collection
921	21975	M	24	2017-04-25	APR-17	Discharge
937	21991	M	11	2017-04-25	APR-17	Hospital
943	21996	F	9	2017-04-25	APR-17	Discharge
949	22011	F	6	2017-04-25	APR-17	Discharge
953	22020	F	22	2017-04-25	APR-17	Hospital
956	22024	F	24	2017-04-25	APR-17	Discharge
958	22027	M	12	2017-04-25	APR-17	Discharge
962	22031	F	21	2017-04-25	APR-17	Discharge
964	22033	M	23	2017-04-25	APR-17	Discharge
968	22038	F	24	2017-04-25	APR-17	Hospital
971	22039	M	7	2017-04-25	APR-17	Discharge
972	22044	M	14	2017-04-25	APR-17	Admission
974	22047	F	12	2017-04-25	APR-17	Admission
977	22051	F	7	2017-04-25	APR-17	Admission
981	22052	F	6	2017-04-25	APR-17	Admission
983	22054	F	10	2017-04-25	APR-17	Admission
985	22061	F	30	2017-04-26	APR-17	Admission	Control	-	-	No
885	21904	F	8	2017-04-26	APR-17	Discharge
939	21994	F	19	2017-04-26	APR-17	Discharge
960	22030	M	21	2017-04-26	APR-17	Discharge
969	22038	F	24	2017-04-26	APR-17	Discharge
933	21985	F	16	2017-04-26	APR-17	Admission
818	21842	M	27	2017-04-27	APR-17	Discharge
928	21983	F	24	2017-04-27	APR-17	Hospital	ND (duplicate)	HA	Salmonella enterica Enteritidis
931	21984	M	7	2017-04-27	APR-17	Discharge
945	22000	F	24	2017-04-27	APR-17	Discharge
951	22013	M	29	2017-04-27	APR-17	Discharge
978	22051	F	7	2017-04-27	APR-17	Hospital
982	22052	F	6	2017-04-27	APR-17	Discharge
988	22071	M	9	2017-04-27	APR-17	Admission
990	22072	M	7	2017-04-27	APR-17	Admission
973	22044	M	14	2017-04-28	APR-17	Discharge
984	22054	F	10	2017-04-28	APR-17	Discharge
992	22082	F	22	2017-04-28	APR-17	Admission
995	22083	F	18	2017-04-28	APR-17	Admission
997	22088	M	3	2017-05-02	MAY-17	Admission	Control	-	-	No
999	22089	F	12	2017-05-02	MAY-17	Admission	Control	-	-	No
1001	22096	F	24	2017-05-02	MAY-17	Admission	Control	-	-	No
1004	22097	M	8	2017-05-02	MAY-17	Admission	Control	-	-	No
954	22020	F	22	2017-05-02	MAY-17	Discharge
966	22035	M	12	2017-05-02	MAY-17	Discharge
975	22047	F	12	2017-05-02	MAY-17	Hospital
979	22051	F	7	2017-05-02	MAY-17	Hospital
986	22061	F	30	2017-05-02	MAY-17	Hospital
996	22083	F	18	2017-05-02	MAY-17	Discharge
1006	22106	M	10	2017-05-03	MAY-17	Admission	Control	-	-	No
989	22071	M	9	2017-05-03	MAY-17	Discharge
991	22072	M	7	2017-05-03	MAY-17	Discharge
1008	22108	F	11	2017-05-03	MAY-17	Discharge
1012	22113	M	9	2017-05-03	MAY-17	Admission
863	21892	M	5	2017-05-04	MAY-17	Discharge
929	21983	F	24	2017-05-04	MAY-17	Discharge
934	21985	F	16	2017-05-04	MAY-17	Hospital
987	22061	F	30	2017-05-04	MAY-17	Discharge
993	22082	F	22	2017-05-04	MAY-17	Hospital
1002	22096	F	24	2017-05-04	MAY-17	Hospital
1014	22118	F	1	2017-05-04	MAY-17	Admission
1016	22120	M	24	2017-05-04	MAY-17	Admission
1018	22122	F	12	2017-05-04	MAY-17	Admission
976	22047	F	12	2017-05-05	MAY-17	Discharge
998	22088	M	3	2017-05-05	MAY-17	Discharge
1005	22097	M	8	2017-05-05	MAY-17	Discharge
1007	22106	M	10	2017-05-05	MAY-17	Discharge
1020	22137	M	12	2017-05-05	MAY-17	Admission
1023	22140	M	10	2017-05-05	MAY-17	Admission
1025	22141	F	10	2017-05-05	MAY-17	Admission
1390	22474	M	8	2017-05-05	MAY-17	Admission
1392	22475	F	1	2017-05-05	MAY-17	Admission
1394	22476	M	13	2017-05-05	MAY-17	Admission
1019	22122	F	12	2017-05-08	MAY-17	Discharge
1009	22108	F	11	2017-05-08	MAY-17	Admission
1028	22146	M	24	2017-05-08	MAY-17	Admission
1030	22148	M	42	2017-05-08	MAY-17	Admission
1032	22149	M	10	2017-05-08	MAY-17	Admission
1034	22150	M	25	2017-05-08	MAY-17	Admission
1036	22151	F	24	2017-05-08	MAY-17	Admission
1038	22152	M	24	2017-05-08	MAY-17	Admission
1040	22153	F	10	2017-05-08	MAY-17	Admission
1042	22155	M	8	2017-05-08	MAY-17	Admission
1044	22158	F	1	2017-05-08	MAY-17	Admission
1046	22160	F	10	2017-05-08	MAY-17	Admission
1048	22161	F	9	2017-05-08	MAY-17	Admission
980	22051	F	7	2017-05-09	MAY-17	Discharge
1003	22096	F	24	2017-05-09	MAY-17	Discharge
1013	22113	M	9	2017-05-09	MAY-17	Discharge
1015	22118	F	10	2017-05-09	MAY-17	Discharge
1050	22165	F	48	2017-05-09	MAY-17	Admission
1052	22166	M	10	2017-05-09	MAY-17	Admission
1054	22168	M	7	2017-05-09	MAY-17	Admission
1056	22169	M	10	2017-05-09	MAY-17	Admission
1058	22172	F	19	2017-05-09	MAY-17	Admission
1060	22173	F	9	2017-05-09	MAY-17	Admission
1062	22174	M	9	2017-05-09	MAY-17	Admission
1064	22175	F	20	2017-05-09	MAY-17	Admission
1066	22176	F	23	2017-05-09	MAY-17	Admission
1068	22177	M	9	2017-05-09	MAY-17	Admission
1070	22178	M	24	2017-05-09	MAY-17	Admission
1072	22179	M	8	2017-05-09	MAY-17	Admission
1074	22180	F	29	2017-05-09	MAY-17	Admission
1077	22181	F	14	2017-05-09	MAY-17	Admission
1079	22182	M	5	2017-05-09	MAY-17	Admission
1010	22108	F	11	2017-05-10	MAY-17	Hospital
1081	22186	M	10	2017-05-10	MAY-17	Admission
1084	22187	M	10	2017-05-10	MAY-17	Admission
1086	22188	F	24	2017-05-10	MAY-17	Admission
1089	22189	M	13	2017-05-10	MAY-17	Admission
1091	22190	M	9	2017-05-10	MAY-17	Admission
1093	22193	F	16	2017-05-10	MAY-17	Admission
1095	22194	F	8	2017-05-10	MAY-17	Admission
1097	22195	M	2	2017-05-10	MAY-17	Admission
1099	22196	F	23	2017-05-10	MAY-17	Admission
1101	22197	M	15	2017-05-10	MAY-17	Admission
1026	22141	F	10	2017-05-11	MAY-17	Hospital
1033	22149	M	10	2017-05-11	MAY-17	Discharge
1035	22150	M	25	2017-05-11	MAY-17	Discharge
1067	22176	F	23	2017-05-11	MAY-17	Discharge
1069	22177	M	9	2017-05-11	MAY-17	Discharge
1075	22180	F	29	2017-05-11	MAY-17	Hospital
1094	22193	F	16	2017-05-11	MAY-17	Discharge
1102	22197	M	15	2017-05-11	MAY-17	Discharge
1103	22203	M	9	2017-05-11	MAY-17	Admission
1105	22204	M	13	2017-05-11	MAY-17	Admission
1108	22208	M	17	2017-05-11	MAY-17	Admission
1110	22210	M	10	2017-05-11	MAY-17	Admission
994	22082	F	22	2017-05-12	MAY-17	Discharge
1000	22089	F	12	2017-05-12	MAY-17	Discharge
1017	22120	M	24	2017-05-12	MAY-17	Discharge
1031	22148	M	42	2017-05-12	MAY-17	Discharge
1041	22153	F	10	2017-05-12	MAY-17	Discharge
1043	22155	M	8	2017-05-12	MAY-17	Discharge
1051	22165	F	48	2017-05-12	MAY-17	Discharge
1055	22168	M	7	2017-05-12	MAY-17	Discharge
1057	22169	M	10	2017-05-12	MAY-17	Discharge
1059	22172	F	19	2017-05-12	MAY-17	Discharge
1065	22175	F	20	2017-05-12	MAY-17	Discharge
1076	22180	F	29	2017-05-12	MAY-17	Discharge
1092	22190	M	9	2017-05-12	MAY-17	Discharge
1096	22194	F	8	2017-05-12	MAY-17	Discharge
1100	22196	F	23	2017-05-12	MAY-17	Discharge
1112	22213	M	6	2017-05-12	MAY-17	Admission
1114	22214	F	5	2017-05-12	MAY-17	Admission
1116	22215	F	24	2017-05-12	MAY-17	Admission
1118	22217	M	24	2017-05-12	MAY-17	Admission
1121	22219	F	10	2017-05-12	MAY-17	Admission
1124	22220	F	24	2017-05-12	MAY-17	Admission
1126	22222	M	48	2017-05-12	MAY-17	Admission
1128	22223	F	8	2017-05-12	MAY-17	Admission
1130	22225	M	14	2017-05-12	MAY-17	Admission
1011	22108	F	11	2017-05-13	MAY-17	Hospital
1029	22146	M	24	2017-05-13	MAY-17	Discharge
1037	22151	F	24	2017-05-13	MAY-17	Discharge
1039	22152	M	24	2017-05-13	MAY-17	Discharge
1047	22160	F	10	2017-05-13	MAY-17	Discharge
1049	22161	F	9	2017-05-13	MAY-17	Discharge
1061	22173	F	9	2017-05-13	MAY-17	Discharge
1063	22174	M	9	2017-05-13	MAY-17	Discharge
1073	22179	M	8	2017-05-13	MAY-17	Discharge
1078	22181	F	14	2017-05-13	MAY-17	Discharge
1080	22182	M	5	2017-05-13	MAY-17	Discharge
1090	22189	M	13	2017-05-13	MAY-17	Discharge
1109	22208	M	17	2017-05-13	MAY-17	Discharge
1111	22210	M	10	2017-05-13	MAY-17	Discharge
1021	22137	M	12	2017-05-15	MAY-17	Hospital
1024	22140	M	10	2017-05-15	MAY-17	Discharge
1027	22141	F	10	2017-05-15	MAY-17	Discharge
1053	22166	M	10	2017-05-15	MAY-17	Discharge
1071	22178	M	24	2017-05-15	MAY-17	Discharge
1082	22186	M	10	2017-05-15	MAY-17	Hospital
1087	22188	F	24	2017-05-15	MAY-17	Hospital
1106	22204	M	13	2017-05-15	MAY-17	Hospital
1129	22223	F	8	2017-05-15	MAY-17	Discharge
1132	22235	M	22	2017-05-15	MAY-17	Admission
1134	22238	M	6	2017-05-15	MAY-17	Admission
1136	22239	F	9	2017-05-15	MAY-17	Admission
1138	22240	F	20	2017-05-15	MAY-17	Admission
1140	22243	M	20	2017-05-15	MAY-17	Admission
1088	22188	F	24	2017-05-16	MAY-17	Discharge
1104	22203	M	9	2017-05-16	MAY-17	Discharge
1107	22204	M	13	2017-05-16	MAY-17	Discharge
1117	22215	F	24	2017-05-16	MAY-17	Discharge
1119	22217	M	24	2017-05-16	MAY-17	Hospital
1122	22219	F	10	2017-05-16	MAY-17	Hospital
1131	22225	M	14	2017-05-16	MAY-17	Discharge
1142	22260	M	13	2017-05-16	MAY-17	Admission
1144	22261	M	12	2017-05-16	MAY-17	Admission
1146	22263	M	9	2017-05-16	MAY-17	Admission
1148	22264	M	24	2017-05-16	MAY-17	Admission
1150	22265	M	11	2017-05-16	MAY-17	Admission
1152	22266	F	34	2017-05-16	MAY-17	Admission
1154	22270	M	14	2017-05-16	MAY-17	Admission
1156	22271	M	22	2017-05-16	MAY-17	Admission
1045	22158	F	2	2017-05-17	MAY-17	Discharge
1083	22186	M	10	2017-05-17	MAY-17	Discharge
1098	22195	M	2	2017-05-17	MAY-17	Discharge
1113	22213	M	6	2017-05-17	MAY-17	Discharge
1115	22214	F	5	2017-05-17	MAY-17	Discharge
1123	22219	F	10	2017-05-17	MAY-17	Discharge
1141	22243	M	20	2017-05-17	MAY-17	Discharge
1158	22278	F	20	2017-05-17	MAY-17	Admission
1161	22279	F	12	2017-05-17	MAY-17	Admission
1163	22280	F	10	2017-05-17	MAY-17	Admission
1127	22222	M	48	2017-05-18	MAY-17	Discharge
1137	22239	F	9	2017-05-18	MAY-17	Discharge
1139	22240	F	20	2017-05-18	MAY-17	Discharge
1165	22294	F	7	2017-05-18	MAY-17	Admission
1167	22295	M	9	2017-05-18	MAY-17	Admission
1169	22297	M	10	2017-05-18	MAY-17	Admission
1171	22299	M	9	2017-05-18	MAY-17	Admission
1173	22300	M	10	2017-05-18	MAY-17	Admission
1085	22187	M	10	2017-05-19	MAY-17	Discharge
1125	22220	F	24	2017-05-19	MAY-17	Discharge
1135	22238	M	6	2017-05-19	MAY-17	Discharge
1143	22260	M	13	2017-05-19	MAY-17	Discharge
1147	22263	M	9	2017-05-19	MAY-17	Discharge
1149	22264	M	24	2017-05-19	MAY-17	Discharge
1151	22265	M	11	2017-05-19	MAY-17	Discharge
1153	22266	F	34	2017-05-19	MAY-17	Discharge
1157	22271	M	22	2017-05-19	MAY-17	Discharge
1175	22309	F	24	2017-05-19	MAY-17	Admission
1177	22311	F	42	2017-05-19	MAY-17	Admission
1179	22312	M	22	2017-05-19	MAY-17	Admission
1182	22313	M	10	2017-05-19	MAY-17	Admission
1184	22314	M	15	2017-05-19	MAY-17	Admission
1186	22316	F	10	2017-05-19	MAY-17	Admission
1145	22261	M	12	2017-05-20	MAY-17	Discharge
1155	22270	M	14	2017-05-20	MAY-17	Discharge
1172	22299	M	9	2017-05-20	MAY-17	Discharge
1174	22300	M	10	2017-05-20	MAY-17	Discharge
1120	22217	M	24	2017-05-21	MAY-17	Discharge
1133	22235	M	22	2017-05-21	MAY-17	Discharge
1162	22279	F	12	2017-05-21	MAY-17	Discharge
1168	22295	M	9	2017-05-21	MAY-17	Discharge
1159	22278	F	20	2017-05-22	MAY-17	Hospital
1180	22312	M	22	2017-05-22	MAY-17	Hospital
1183	22313	M	10	2017-05-22	MAY-17	Discharge
1185	22314	M	15	2017-05-22	MAY-17	Discharge
1187	22316	F	10	2017-05-22	MAY-17	Discharge
1188	22318	M	1	2017-05-22	MAY-17	Admission
1190	22319	M	24	2017-05-22	MAY-17	Admission
1194	22320	M	9	2017-05-22	MAY-17	Admission
1196	22321	M	14	2017-05-22	MAY-17	Admission
1198	22322	F	15	2017-05-22	MAY-17	Admission
1200	22323	F	24	2017-05-22	MAY-17	Admission
1203	22325	M	10	2017-05-22	MAY-17	Admission
1205	22327	M	46	2017-05-22	MAY-17	Admission
1176	22309	F	24	2017-05-23	MAY-17	Discharge
1207	22340	F	19	2017-05-23	MAY-17	Admission
1209	22341	M	10	2017-05-23	MAY-17	Admission
1211	22342	F	10	2017-05-23	MAY-17	Admission
1213	22343	M	12	2017-05-23	MAY-17	Admission
1215	22345	F	9	2017-05-23	MAY-17	Admission
1217	22347	M	24	2017-05-23	MAY-17	Admission
1219	22348	F	12	2017-05-23	MAY-17	Admission
1221	22350	F	10	2017-05-23	MAY-17	Admission
1022	22137	M	12	2017-05-24	MAY-17	Discharge
1164	22280	F	10	2017-05-24	MAY-17	Discharge
1166	22294	F	7	2017-05-24	MAY-17	Discharge
1170	22297	M	10	2017-05-24	MAY-17	Discharge
1191	22319	M	24	2017-05-24	MAY-17	Hospital
1204	22325	M	10	2017-05-24	MAY-17	Discharge
1206	22327	M	46	2017-05-24	MAY-17	Discharge
1223	22351	M	14	2017-05-24	MAY-17	Admission
1225	22353	F	15	2017-05-24	MAY-17	Admission
1228	22354	F	11	2017-05-24	MAY-17	Admission
1230	22355	F	24	2017-05-24	MAY-17	Admission
1232	22357	M	12	2017-05-24	MAY-17	Admission
1234	22358	F	26	2017-05-24	MAY-17	Admission
1237	22359	M	8	2017-05-24	MAY-17	Admission
1160	22278	F	20	2017-05-25	MAY-17	Discharge
1178	22311	F	42	2017-05-25	MAY-17	Discharge
1195	22320	M	9	2017-05-25	MAY-17	Discharge
1197	22321	M	14	2017-05-25	MAY-17	Discharge
1199	22322	F	15	2017-05-25	MAY-17	Discharge
1239	22362	F	14	2017-05-25	MAY-17	Admission
1241	22364	F	20	2017-05-25	MAY-17	Admission
1243	22365	M	24	2017-05-25	MAY-17	Admission
1245	22366	M	12	2017-05-25	MAY-17	Admission
1247	22367	M	7	2017-05-25	MAY-17	Admission
1249	22369	M	24	2017-05-25	MAY-17	Admission
1251	22371	M	10	2017-05-25	MAY-17	Admission
1253	22372	F	24	2017-05-25	MAY-17	Admission
1255	22382	M	6	2017-05-26	MAY-17	Admission	Control	-	-	No
1257	22383	M	7	2017-05-26	MAY-17	Admission	Control	-	-	No
1218	22347	M	24	2017-05-26	MAY-17	Discharge
1222	22350	F	10	2017-05-26	MAY-17	Discharge
1229	22354	F	11	2017-05-26	MAY-17	Discharge
1235	22358	F	26	2017-05-26	MAY-17	Hospital
1259	22387	F	6	2017-05-26	MAY-17	Admission
1261	22388	F	15	2017-05-26	MAY-17	Admission
1210	22341	M	10	2017-05-27	MAY-17	Discharge
1224	22351	M	14	2017-05-27	MAY-17	Discharge
1233	22357	M	12	2017-05-27	MAY-17	Discharge
1238	22359	M	8	2017-05-27	MAY-17	Discharge
1240	22362	F	14	2017-05-27	MAY-17	Discharge
1250	22369	M	24	2017-05-27	MAY-17	Discharge
1208	22340	F	19	2017-05-28	MAY-17	Discharge
1212	22342	F	10	2017-05-28	MAY-17	Discharge
1216	22345	F	9	2017-05-28	MAY-17	Discharge
1244	22365	M	24	2017-05-28	MAY-17	Discharge
1271	22397	F	15	2017-05-29	MAY-17	Admission	Control	-	-	No
1273	22399	F	24	2017-05-29	MAY-17	Admission	Control	-	-	No
1201	22323	F	24	2017-05-29	MAY-17	Discharge
1214	22343	M	12	2017-05-29	MAY-17	Discharge
1231	22355	F	24	2017-05-29	MAY-17	Discharge
1236	22358	F	26	2017-05-29	MAY-17	Discharge
1242	22364	F	20	2017-05-29	MAY-17	Discharge
1246	22366	M	12	2017-05-29	MAY-17	Discharge
1260	22387	F	6	2017-05-29	MAY-17	Discharge
1263	22391	F	10	2017-05-29	MAY-17	Admission
1265	22392	M	10	2017-05-29	MAY-17	Admission
1267	22393	F	11	2017-05-29	MAY-17	Admission
1269	22394	F	10	2017-05-29	MAY-17	Admission
1275	22400	M	12	2017-05-29	MAY-17	Admission
1277	22401	F	21	2017-05-29	MAY-17	Admission
1281	22402	M	15	2017-05-29	MAY-17	Admission
1283	22403	M	8	2017-05-30	MAY-17	Admission	Control	-	-	No
1287	22405	M	29	2017-05-30	MAY-17	Admission	Control	-	-	No
1289	22408	M	9	2017-05-30	MAY-17	Admission	Control	-	-	No
1291	22409	M	24	2017-05-30	MAY-17	Admission	Control	-	-	No
1294	22410	F	8	2017-05-30	MAY-17	Admission	Control	-	-	No
1300	22414	F	22	2017-05-30	MAY-17	Admission	Control	-	-	No
1296	22411	F	29	2017-05-30	MAY-17	Admission	Case	CA	Salmonella enterica Typhimurium	Yes
1192	22319	M	24	2017-05-30	MAY-17	Hospital
1220	22348	F	12	2017-05-30	MAY-17	Discharge
1248	22367	M	7	2017-05-30	MAY-17	Discharge
1254	22372	F	24	2017-05-30	MAY-17	Discharge
1258	22383	M	7	2017-05-30	MAY-17	Discharge
1262	22388	F	15	2017-05-30	MAY-17	Discharge
1285	22404	M	11	2017-05-30	MAY-17	Admission
1298	22412	M	24	2017-05-30	MAY-17	Admission
1302	22415	M	5	2017-05-30	MAY-17	Admission
1308	22421	M	24	2017-05-31	MAY-17	Admission	Control	-	-	No
1317	22428	F	24	2017-05-31	MAY-17	Admission	Control	-	-	No
1319	22429	M	11	2017-05-31	MAY-17	Admission	Control	-	-	No
1306	22419	F	14	2017-05-31	MAY-17	Admission	Control	-	-	Yes
1312	22424	M	9	2017-05-31	MAY-17	Admission	ND (different species)	CA	Escherichia coli
1189	22318	M	1	2017-05-31	MAY-17	Discharge
1226	22353	F	15	2017-05-31	MAY-17	Hospital
1256	22382	M	6	2017-05-31	MAY-17	Discharge
1276	22400	M	13	2017-05-31	MAY-17	Discharge
1304	22418	F	13	2017-05-31	MAY-17	Admission
1310	22423	F	22	2017-05-31	MAY-17	Admission
1315	22425	F	23	2017-05-31	MAY-17	Admission
1324	22433	F	24	2017-06-01	JUN-17	Admission	Control	-	-	No
1326	22434	M	21	2017-06-01	JUN-17	Admission	Control	-	-	No
1336	22442	M	9	2017-06-01	JUN-17	Admission	Control	-	-	No
1338	22443	F	17	2017-06-01	JUN-17	Admission	Control	-	-	No
1340	22444	F	17	2017-06-01	JUN-17	Admission	Control	-	-	No
1264	22391	F	10	2017-06-01	JUN-17	Discharge
1266	22392	M	10	2017-06-01	JUN-17	Discharge
1268	22393	F	11	2017-06-01	JUN-17	Discharge
1270	22394	F	10	2017-06-01	JUN-17	Discharge
1272	22397	F	15	2017-06-01	JUN-17	Discharge
1278	22401	F	21	2017-06-01	JUN-17	Hospital
1292	22409	M	24	2017-06-01	JUN-17	Hospital
1301	22414	F	22	2017-06-01	JUN-17	Discharge
1321	22431	F	48	2017-06-01	JUN-17	Admission
1328	22435	M	41	2017-06-01	JUN-17	Admission
1330	22437	M	24	2017-06-01	JUN-17	Admission
1332	22440	M	8	2017-06-01	JUN-17	Admission
1334	22441	M	8	2017-06-01	JUN-17	Admission
1342	22446	F	10	2017-06-01	JUN-17	Admission
1344	22447	F	24	2017-06-01	JUN-17	Admission
1346	22449	M	8	2017-06-02	JUN-17	Admission	Control	-	-	No
1348	22450	F	2	2017-06-02	JUN-17	Admission	Control	-	-	No
1350	22451	F	9	2017-06-02	JUN-17	Admission	Control	-	-	No
1352	22452	F	9	2017-06-02	JUN-17	Admission	Control	-	-	No
1356	22454	M	17	2017-06-02	JUN-17	Admission	Control	-	-	No
1358	22456	F	7	2017-06-02	JUN-17	Admission	Control	-	-	No
1360	22457	M	10	2017-06-02	JUN-17	Admission	Control	-	-	No
1362	22459	M	13	2017-06-02	JUN-17	Admission	Control	-	-	No
1364	22460	M	24	2017-06-02	JUN-17	Admission	Control	-	-	No
1366	22461	F	13	2017-06-02	JUN-17	Admission	Control	-	-	No
1354	22453	M	24	2017-06-02	JUN-17	Admission	Control	-	-	Yes
1193	22319	M	24	2017-06-02	JUN-17	Discharge
1279	22401	F	21	2017-06-02	JUN-17	Hospital	ND (different species)	HA	Escherichia coli
1282	22402	M	15	2017-06-02	JUN-17	Discharge
1290	22408	M	9	2017-06-02	JUN-17	Discharge
1299	22412	M	24	2017-06-02	JUN-17	Discharge
1303	22415	M	5	2017-06-02	JUN-17	Discharge
1307	22419	F	14	2017-06-02	JUN-17	Discharge
1313	22424	M	9	2017-06-02	JUN-17	Hospital
1320	22429	M	11	2017-06-02	JUN-17	Discharge
1227	22353	F	15	2017-06-03	JUN-17	Discharge
1252	22371	M	10	2017-06-03	JUN-17	Discharge
1274	22399	F	24	2017-06-03	JUN-17	Discharge
1284	22403	M	8	2017-06-03	JUN-17	Discharge
1295	22410	F	8	2017-06-03	JUN-17	Discharge
1297	22411	F	29	2017-06-03	JUN-17	Discharge
1311	22423	F	22	2017-06-03	JUN-17	Discharge
1343	22446	F	10	2017-06-03	JUN-17	Discharge
1181	22312	M	24	2017-06-04	JUN-17	Discharge
1305	22418	F	13	2017-06-04	JUN-17	Discharge
1309	22421	M	24	2017-06-04	JUN-17	Discharge
1329	22435	M	41	2017-06-04	JUN-17	Discharge
1331	22437	M	24	2017-06-04	JUN-17	Discharge
1341	22444	F	17	2017-06-04	JUN-17	Discharge
1347	22449	M	8	2017-06-04	JUN-17	Discharge
1361	22457	M	10	2017-06-04	JUN-17	Discharge
1368	22464	F	12	2017-06-05	JUN-17	Admission	Control	-	-	No
1371	22466	F	24	2017-06-05	JUN-17	Admission	Control	-	-	No
1373	22467	F	20	2017-06-05	JUN-17	Admission	Control	-	-	No
1379	22469	F	19	2017-06-05	JUN-17	Admission	Case	CA	Salmonella enterica Enteritidis	Yes
1280	22401	F	21	2017-06-05	JUN-17	Discharge
1322	22431	F	48	2017-06-05	JUN-17	Hospital
1327	22434	M	21	2017-06-05	JUN-17	Discharge
1333	22440	M	8	2017-06-05	JUN-17	Discharge
1335	22441	M	8	2017-06-05	JUN-17	Discharge
1363	22459	M	13	2017-06-05	JUN-17	Discharge
1386	22473	M	29	2017-06-05	JUN-17	Hospital
1375	22468	M	24	2017-06-05	JUN-17	Admission
1381	22470	M	24	2017-06-05	JUN-17	Admission
1384	22471	M	3	2017-06-05	JUN-17	Admission
1293	22409	M	24	2017-06-06	JUN-17	Discharge
1318	22428	F	24	2017-06-06	JUN-17	Discharge
1325	22433	F	24	2017-06-06	JUN-17	Discharge
1337	22442	M	9	2017-06-06	JUN-17	Discharge
1339	22443	F	17	2017-06-06	JUN-17	Discharge
1345	22447	F	24	2017-06-06	JUN-17	Discharge
1359	22456	F	7	2017-06-06	JUN-17	Discharge
1365	22460	M	24	2017-06-06	JUN-17	Discharge
1397	22477	M	24	2017-06-06	JUN-17	Admission
1399	22478	F	7	2017-06-06	JUN-17	Admission
1401	22479	M	8	2017-06-06	JUN-17	Admission
1404	22480	F	36	2017-06-06	JUN-17	Admission
1406	22481	M	19	2017-06-06	JUN-17	Admission
1408	22482	M	9	2017-06-06	JUN-17	Admission
1410	22483	M	9	2017-06-06	JUN-17	Admission
1412	22484	F	36	2017-06-06	JUN-17	Admission
1414	22485	M	14	2017-06-06	JUN-17	Admission
1417	22486	M	22	2017-06-06	JUN-17	Admission
1286	22404	M	11	2017-06-07	JUN-17	Discharge
1316	22425	F	23	2017-06-07	JUN-17	Discharge
1349	22450	F	2	2017-06-07	JUN-17	Discharge
1351	22451	F	9	2017-06-07	JUN-17	Discharge
1353	22452	F	9	2017-06-07	JUN-17	Discharge
1419	22490	M	15	2017-06-07	JUN-17	Admission
1421	22492	M	12	2017-06-07	JUN-17	Admission
1424	22493	M	8	2017-06-07	JUN-17	Admission
1426	22495	M	42	2017-06-07	JUN-17	Admission
1428	22496	F	11	2017-06-07	JUN-17	Admission
1430	22497	F	8	2017-06-07	JUN-17	Admission
1432	22498	M	13	2017-06-07	JUN-17	Admission
1434	22499	F	24	2017-06-07	JUN-17	Admission
1314	22424	M	9	2017-06-08	JUN-17	Discharge
1323	22431	F	48	2017-06-08	JUN-17	Discharge
1355	22453	M	24	2017-06-08	JUN-17	Discharge
1374	22467	F	20	2017-06-08	JUN-17	Discharge
1395	22476	M	13	2017-06-08	JUN-17	Hospital
1407	22481	M	19	2017-06-08	JUN-17	Discharge
1440	22503	M	28	2017-06-08	JUN-17	Hospital
1436	22501	M	11	2017-06-08	JUN-17	Admission
1438	22502	M	13	2017-06-08	JUN-17	Admission
1442	22504	M	13	2017-06-08	JUN-17	Admission
1444	22506	M	27	2017-06-08	JUN-17	Admission
1461	22517	F	24	2017-06-09	JUN-17	Admission	Case	CA	Salmonella enterica Agona	No
1357	22454	M	17	2017-06-09	JUN-17	Discharge
1367	22461	F	13	2017-06-09	JUN-17	Discharge
1391	22474	M	8	2017-06-09	JUN-17	Discharge
1398	22477	M	24	2017-06-09	JUN-17	Discharge
1400	22478	F	7	2017-06-09	JUN-17	Discharge
1402	22479	M	8	2017-06-09	JUN-17	Hospital
1405	22480	F	36	2017-06-09	JUN-17	Discharge
1411	22483	M	9	2017-06-09	JUN-17	Discharge
1415	22485	M	14	2017-06-09	JUN-17	Hospital
1433	22498	M	13	2017-06-09	JUN-17	Discharge
1446	22510	M	12	2017-06-09	JUN-17	Admission
1448	22511	M	12	2017-06-09	JUN-17	Admission
1450	22512	M	14	2017-06-09	JUN-17	Admission
1452	22513	F	27	2017-06-09	JUN-17	Admission
1454	22514	F	34	2017-06-09	JUN-17	Admission
1456	22515	M	24	2017-06-09	JUN-17	Admission
1458	22516	M	9	2017-06-09	JUN-17	Admission
1369	22464	F	12	2017-06-10	JUN-17	Hospital
1372	22466	F	24	2017-06-10	JUN-17	Discharge
1387	22473	M	29	2017-06-10	JUN-17	Hospital
1420	22490	M	15	2017-06-10	JUN-17	Discharge
1431	22497	F	8	2017-06-10	JUN-17	Discharge
1370	22464	F	12	2017-06-12	JUN-17	Discharge
1376	22468	M	24	2017-06-12	JUN-17	Hospital
1380	22469	F	19	2017-06-12	JUN-17	Discharge
1396	22476	M	13	2017-06-12	JUN-17	Discharge
1409	22482	M	9	2017-06-12	JUN-17	Discharge
1416	22485	M	14	2017-06-12	JUN-17	Discharge
1418	22486	M	22	2017-06-12	JUN-17	Discharge
1422	22492	M	12	2017-06-12	JUN-17	Hospital	ND (different species)	HA	Klebsiella pneumoniae
1429	22496	F	11	2017-06-12	JUN-17	Discharge
1435	22499	F	24	2017-06-12	JUN-17	Discharge
1445	22506	M	27	2017-06-12	JUN-17	Discharge
1388	22473	M	25	2017-06-12	JUN-17	Admission
1462	22517	F	24	2017-06-12	JUN-17	Discharge
1463	22524	M	6	2017-06-12	JUN-17	Admission
1465	22525	M	20	2017-06-12	JUN-17	Admission
1467	22528	M	11	2017-06-12	JUN-17	Admission
1469	22529	M	12	2017-06-12	JUN-17	Admission
1471	22530	F	20	2017-06-12	JUN-17	Admission
1473	22532	F	8	2017-06-12	JUN-17	Admission
1475	22533	M	18	2017-06-12	JUN-17	Admission
1477	22535	F	11	2017-06-12	JUN-17	Admission
1479	22536	M	27	2017-06-12	JUN-17	Admission
1481	22537	F	24	2017-06-12	JUN-17	Admission
1484	22538	F	12	2017-06-12	JUN-17	Admission
1486	22540	M	8	2017-06-12	JUN-17	Admission
1488	22543	F	29	2017-06-12	JUN-17	Admission
1288	22405	M	29	2017-06-13	JUN-17	Discharge
1385	22471	M	3	2017-06-13	JUN-17	Discharge
1403	22479	M	8	2017-06-13	JUN-17	Discharge
1425	22493	M	8	2017-06-13	JUN-17	Discharge
1451	22512	M	14	2017-06-13	JUN-17	Discharge
1453	22513	F	27	2017-06-13	JUN-17	Discharge
1455	22514	F	34	2017-06-13	JUN-17	Discharge
1490	22547	M	12	2017-06-13	JUN-17	Admission
1492	22548	M	22	2017-06-13	JUN-17	Admission
1494	22549	M	20	2017-06-13	JUN-17	Admission
1496	22551	M	23	2017-06-13	JUN-17	Admission
1389	22473	M	29	2017-06-14	JUN-17	Discharge
1393	22475	F	1	2017-06-14	JUN-17	Discharge
1427	22495	M	42	2017-06-14	JUN-17	Discharge
1449	22511	M	12	2017-06-14	JUN-17	Discharge
1459	22516	M	9	2017-06-14	JUN-17	Hospital
1466	22525	M	20	2017-06-14	JUN-17	Discharge
1502	22554	M	16	2017-06-14	JUN-17	Hospital
1498	22552	F	12	2017-06-14	JUN-17	Admission
1506	22556	M	36	2017-06-14	JUN-17	Admission
1508	22557	F	12	2017-06-14	JUN-17	Admission
1510	22558	M	2	2017-06-14	JUN-17	Admission
1513	22560	F	2	2017-06-14	JUN-17	Admission
1515	22561	M	13	2017-06-14	JUN-17	Admission
1517	22563	F	24	2017-06-14	JUN-17	Admission
1413	22484	F	36	2017-06-15	JUN-17	Discharge
1423	22492	M	12	2017-06-15	JUN-17	Discharge
1437	22501	M	11	2017-06-15	JUN-17	Discharge
1439	22502	M	13	2017-06-15	JUN-17	Hospital
1441	22503	M	28	2017-06-15	JUN-17	Discharge
1443	22504	M	13	2017-06-15	JUN-17	Discharge
1468	22528	M	11	2017-06-15	JUN-17	Discharge
1470	22529	M	12	2017-06-15	JUN-17	Discharge
1480	22536	M	27	2017-06-15	JUN-17	Discharge
1482	22537	F	24	2017-06-15	JUN-17	Hospital
1487	22540	M	8	2017-06-15	JUN-17	Discharge
1489	22543	F	29	2017-06-15	JUN-17	Discharge
1491	22547	M	12	2017-06-15	JUN-17	Discharge
1533	22572	F	22	2017-06-15	JUN-17	Hospital
1519	22564	M	9	2017-06-15	JUN-17	Admission
1521	22565	F	13	2017-06-15	JUN-17	Admission
1524	22567	M	20	2017-06-15	JUN-17	Admission
1527	22569	M	24	2017-06-15	JUN-17	Admission
1529	22570	M	13	2017-06-15	JUN-17	Admission
1531	22571	M	25	2017-06-15	JUN-17	Admission
1535	22573	F	18	2017-06-15	JUN-17	Admission
1537	22574	M	24	2017-06-15	JUN-17	Admission
1539	22575	F	12	2017-06-15	JUN-17	Admission
1541	22577	M	24	2017-06-15	JUN-17	Admission
1544	22578	M	24	2017-06-15	JUN-17	Admission
1500	22553	M	35	2017-06-16	JUN-17	Admission	ND (different species)	CA	Escherichia coli
1377	22468	M	24	2017-06-16	JUN-17	Hospital
1382	22470	M	24	2017-06-16	JUN-17	Hospital
1472	22530	F	20	2017-06-16	JUN-17	Discharge
1495	22549	M	20	2017-06-16	JUN-17	Discharge
1503	22554	M	16	2017-06-16	JUN-17	Hospital
1546	22579	M	14	2017-06-16	JUN-17	Admission
1548	22580	M	26	2017-06-16	JUN-17	Admission
1551	22581	F	48	2017-06-16	JUN-17	Admission
1553	22582	M	24	2017-06-16	JUN-17	Admission
1555	22583	F	16	2017-06-16	JUN-17	Admission
1460	22516	M	9	2017-06-17	JUN-17	Discharge
1493	22548	M	22	2017-06-17	JUN-17	Discharge
1561	22588	M	25	2017-06-19	JUN-17	Admission	Case	CA	Salmonella enterica Typhimurium	No
1574	22595	M	2	2017-06-19	JUN-17	Admission	Case	CA	Salmonella enterica Enteritidis	No
1447	22510	M	12	2017-06-19	JUN-17	Discharge
1457	22515	M	24	2017-06-19	JUN-17	Discharge
1474	22532	F	8	2017-06-19	JUN-17	Discharge
1478	22535	F	11	2017-06-19	JUN-17	Discharge
1497	22551	M	23	2017-06-19	JUN-17	Discharge
1499	22552	F	12	2017-06-19	JUN-17	Discharge
1518	22563	F	24	2017-06-19	JUN-17	Discharge
1528	22569	M	24	2017-06-19	JUN-17	Discharge
1536	22573	F	18	2017-06-19	JUN-17	Discharge
1540	22575	F	12	2017-06-19	JUN-17	Discharge
1542	22577	M	24	2017-06-19	JUN-17	Hospital
1545	22578	M	24	2017-06-19	JUN-17	Discharge
1554	22582	M	24	2017-06-19	JUN-17	Discharge
1504	22554	M	14	2017-06-19	JUN-17	Admission
1557	22585	F	14	2017-06-19	JUN-17	Admission
1559	22587	F	10	2017-06-19	JUN-17	Admission
1564	22589	F	20	2017-06-19	JUN-17	Admission
1566	22591	M	24	2017-06-19	JUN-17	Admission
1570	22593	M	24	2017-06-19	JUN-17	Admission
1572	22594	F	9	2017-06-19	JUN-17	Admission
1576	22596	F	24	2017-06-19	JUN-17	Admission
1578	22598	M	59	2017-06-19	JUN-17	Admission
1580	22599	F	29	2017-06-19	JUN-17	Admission
1483	22537	F	24	2017-06-20	JUN-17	Discharge
1525	22567	M	20	2017-06-20	JUN-17	Hospital
1538	22574	M	24	2017-06-20	JUN-17	Discharge
1582	22603	M	20	2017-06-20	JUN-17	Admission
1584	22604	M	20	2017-06-20	JUN-17	Admission
1516	22561	M	13	2017-06-21	JUN-17	Discharge
1520	22564	M	9	2017-06-21	JUN-17	Discharge
1522	22565	F	13	2017-06-21	JUN-17	Hospital
1547	22579	M	14	2017-06-21	JUN-17	Discharge
1549	22580	M	26	2017-06-21	JUN-17	Hospital
1560	22587	F	10	2017-06-21	JUN-17	Discharge
1567	22591	M	24	2017-06-21	JUN-17	Hospital
1586	22614	M	24	2017-06-21	JUN-17	Admission
1588	22616	M	24	2017-06-21	JUN-17	Admission
1590	22617	F	12	2017-06-21	JUN-17	Admission
1592	22618	M	21	2017-06-21	JUN-17	Admission
1594	22619	M	17	2017-06-21	JUN-17	Admission
1596	22621	M	27	2017-06-21	JUN-17	Admission
1598	22622	F	20	2017-06-21	JUN-17	Admission
1550	22580	M	26	2017-06-22	JUN-17	Discharge
1600	22624	M	16	2017-06-23	JUN-17	Admission	Control	-	-	No
1602	22625	F	24	2017-06-23	JUN-17	Admission	Control	-	-	No
1611	22632	M	21	2017-06-23	JUN-17	Admission	Control	-	-	Yes
1523	22565	F	13	2017-06-23	JUN-17	Discharge
1556	22583	F	16	2017-06-23	JUN-17	Discharge
1565	22589	F	20	2017-06-23	JUN-17	Discharge
1573	22594	F	9	2017-06-23	JUN-17	Discharge
1575	22595	M	2	2017-06-23	JUN-17	Discharge
1604	22627	F	24	2017-06-23	JUN-17	Admission
1606	22629	M	16	2017-06-23	JUN-17	Admission
1609	22630	M	14	2017-06-23	JUN-17	Admission
1501	22553	M	35	2017-06-24	JUN-17	Discharge
1509	22557	F	12	2017-06-24	JUN-17	Discharge
1530	22570	M	13	2017-06-24	JUN-17	Discharge
1579	22598	M	59	2017-06-24	JUN-17	Discharge
1581	22599	F	29	2017-06-24	JUN-17	Discharge
1597	22621	M	27	2017-06-24	JUN-17	Discharge
1378	22468	M	24	2017-06-26	JUN-17	Discharge
1383	22470	M	24	2017-06-26	JUN-17	Discharge
1507	22556	M	36	2017-06-26	JUN-17	Discharge
1514	22560	F	2	2017-06-26	JUN-17	Discharge
1543	22577	M	24	2017-06-26	JUN-17	Discharge
1558	22585	F	14	2017-06-26	JUN-17	Discharge
1571	22593	M	24	2017-06-26	JUN-17	Discharge
1577	22596	F	24	2017-06-26	JUN-17	Discharge
1585	22604	M	20	2017-06-26	JUN-17	Discharge
1591	22617	F	12	2017-06-26	JUN-17	Discharge
1612	22632	M	21	2017-06-26	JUN-17	Discharge
1613	22638	M	6	2017-06-26	JUN-17	Admission
1615	22639	M	24	2017-06-26	JUN-17	Admission
1617	22640	F	9	2017-06-26	JUN-17	Admission
1619	22642	F	10	2017-06-26	JUN-17	Admission
1464	22524	M	6	2017-06-27	JUN-17	Discharge
1476	22533	M	18	2017-06-27	JUN-17	Discharge
1485	22538	F	12	2017-06-27	JUN-17	Discharge
1511	22558	M	2	2017-06-27	JUN-17	Hospital
1534	22572	F	22	2017-06-27	JUN-17	Discharge
1562	22588	M	25	2017-06-27	JUN-17	Hospital
1599	22622	F	20	2017-06-27	JUN-17	Discharge
1605	22627	F	24	2017-06-27	JUN-17	Discharge
1607	22629	M	16	2017-06-27	JUN-17	Hospital
1621	22645	F	3	2017-06-27	JUN-17	Admission
1623	22646	M	2	2017-06-27	JUN-17	Admission
1625	22647	M	24	2017-06-27	JUN-17	Admission
1628	22648	M	10	2017-06-27	JUN-17	Admission
1631	22649	F	13	2017-06-27	JUN-17	Admission
1634	22650	M	24	2017-06-27	JUN-17	Admission
1636	22651	M	19	2017-06-27	JUN-17	Admission
1639	22653	F	24	2017-06-27	JUN-17	Admission
1645	22654	M	23	2017-06-27	JUN-17	Admission
1587	22614	M	24	2017-06-28	JUN-17	Discharge
1595	22619	M	17	2017-06-28	JUN-17	Discharge
1603	22625	F	24	2017-06-28	JUN-17	Discharge
1610	22630	M	14	2017-06-28	JUN-17	Discharge
1647	22659	M	15	2017-06-28	JUN-17	Admission
1649	22660	M	7	2017-06-28	JUN-17	Admission
1651	22661	F	5	2017-06-28	JUN-17	Admission
1653	22663	M	12	2017-06-28	JUN-17	Admission
1655	22664	M	7	2017-06-28	JUN-17	Admission
1657	22666	F	22	2017-06-28	JUN-17	Admission
1659	22667	F	10	2017-06-28	JUN-17	Admission
1661	22668	F	24	2017-06-28	JUN-17	Admission
1663	22669	M	24	2017-06-28	JUN-17	Admission
1665	22671	M	31	2017-06-28	JUN-17	Admission
1667	22675	M	8	2017-06-28	JUN-17	Admission
1669	22679	M	7	2017-06-28	JUN-17	Admission
1671	22680	M	3	2017-06-28	JUN-17	Admission
1673	22682	F	21	2017-06-28	JUN-17	Admission
1675	22684	F	22	2017-06-28	JUN-17	Admission
1552	22581	F	48	2017-06-29	JUN-17	Discharge
1563	22588	M	25	2017-06-29	JUN-17	Discharge
1568	22591	M	24	2017-06-29	JUN-17	Hospital
1589	22616	M	24	2017-06-29	JUN-17	Discharge
1632	22649	F	13	2017-06-29	JUN-17	Hospital
1703	22713	F	24	2017-06-29	JUN-17	Discharge
1677	22698	M	24	2017-06-29	JUN-17	Admission
1679	22699	M	13	2017-06-29	JUN-17	Admission
1681	22701	M	8	2017-06-29	JUN-17	Admission
1683	22702	M	10	2017-06-29	JUN-17	Admission
1687	22703	M	11	2017-06-29	JUN-17	Admission
1689	22704	M	8	2017-06-29	JUN-17	Admission
1691	22705	M	31	2017-06-29	JUN-17	Admission
1693	22706	F	20	2017-06-29	JUN-17	Admission
1695	22707	F	8	2017-06-29	JUN-17	Admission
1697	22708	M	24	2017-06-29	JUN-17	Admission
1699	22711	M	10	2017-06-29	JUN-17	Admission
1701	22712	M	48	2017-06-29	JUN-17	Admission
1705	22715	F	24	2017-06-29	JUN-17	Admission
1708	22717	M	12	2017-06-29	JUN-17	Admission
1718	22727	F	24	2017-06-30	JUN-17	Admission	Case	CA	Salmonella enterica Typhimurium	No
1730	22736	M	23	2017-06-30	JUN-17	Admission	Case	CA	Salmonella enterica Enteritidis	Yes
1526	22567	M	20	2017-06-30	JUN-17	Discharge
1583	22603	M	20	2017-06-30	JUN-17	Discharge
1593	22618	M	21	2017-06-30	JUN-17	Discharge
1710	22723	F	22	2017-06-30	JUN-17	Admission
1712	22724	F	22	2017-06-30	JUN-17	Admission
1714	22726	F	19	2017-06-30	JUN-17	Admission
1720	22728	M	24	2017-06-30	JUN-17	Admission
1722	22729	M	24	2017-06-30	JUN-17	Admission
1724	22731	M	19	2017-06-30	JUN-17	Admission
1726	22732	M	22	2017-06-30	JUN-17	Admission
1732	22737	F	4	2017-06-30	JUN-17	Admission
1734	22749	M	13	2017-06-30	JUN-17	Admission
1736	22752	F	24	2017-06-30	JUN-17	Admission
1738	22753	M	24	2017-06-30	JUN-17	Admission
1740	22754	M	20	2017-06-30	JUN-17	Admission
1743	22755	M	14	2017-06-30	JUN-17	Admission
1745	22756	M	22	2017-06-30	JUN-17	Admission
1601	22624	M	16	2017-07-01	JUL-17	Discharge
1618	22640	F	9	2017-07-01	JUL-17	Discharge
1620	22642	F	10	2017-07-01	JUL-17	Discharge
1622	22645	F	3	2017-07-01	JUL-17	Discharge
1624	22646	M	2	2017-07-01	JUL-17	Discharge
1626	22647	M	24	2017-07-01	JUL-17	Hospital
1646	22654	M	23	2017-07-01	JUL-17	Discharge
1654	22663	M	12	2017-07-01	JUL-17	Discharge
1660	22667	F	10	2017-07-01	JUL-17	Discharge
1662	22668	F	24	2017-07-01	JUL-17	Discharge
1666	22671	M	31	2017-07-01	JUL-17	Discharge
1672	22680	M	3	2017-07-01	JUL-17	Discharge
1676	22684	F	22	2017-07-01	JUL-17	Discharge
[truncated: 1,005 more rows]

## Sheet: S2 Data
Nº	Sample	Community [C] Healthcare associated [H]	AMK	AMK	AMP	AMP	AZT	AZT	CEP	CEP	CTA	CTA	CTR	CTR	CIP	CIP	COL	COL	CTZ	CTZ	GEN	GEN	AMC	AMC	CTV	CTV	ERT	ERT	FOS	FOS	IMI	IMI	LEV	LEV	MER	MER	PIT	PIT	TOB	TOB
5	20666	C	1	S	>128	R	0.064	S	0.064	S	0.25	S	0.032	S	0.125	R	1	S	0.064	S	0.5	S	16	R	0.25	S	0.016	S	4	S	0.125	S	0.25	S	0.032	S	4	S	2	S
16	20809	C	1	S	>128	R	0.064	S	0.064	S	0.25	S	0.032	S	0.125	R	2	S	0.064	S	0.5	S	16	R	0.25	S	0.016	S	8	S	0.125	S	0.25	S	0.032	S	4	S	1	S
1	20399/1	H	1	S	>128	R	0.064	S	0.064	S	0.5	S	0.064	S	0.032	S	1	S	0.064	S	0.5	S	16	R	0.5	S	0.016	S	4	S	0.125	S	0.064	S	0.032	S	4	S	2	S
2	20399/2	H	1	S	>128	R	0.064	S	0.064	S	0.5	S	0.064	S	0.016	S	1	S	0.064	S	0.5	S	16	R	0.25	S	0.016	S	4	S	0.125	S	0.032	S	0.032	S	4	S	1	S
3	20400	C	1	S	>128	R	0.064	S	0.064	S	0.5	S	0.064	S	0.016	S	1	S	0.064	S	0.5	S	16	R	0.25	S	0.016	S	4	S	0.25	S	0.064	S	0.032	S	4	S	1	S
4	20433	C	1	S	>128	R	0.064	S	0.064	S	0.25	S	0.032	S	0.016	S	1	S	0.064	S	0.5	S	16	R	0.25	S	0.016	S	8	S	0.125	S	0.064	S	0.032	S	4	S	1	S
6	20692	C	1	S	>128	R	0.064	S	0.125	S	0.25	S	0.032	S	0.016	S	2	S	0.064	S	0.5	S	16	R	0.25	S	0.016	S	4	S	0.125	S	0.064	S	0.032	S	4	S	1	S
7	20722/1	C	1	S	>128	R	0.064	S	0.064	S	0.5	S	0.032	S	0.016	S	1	S	0.064	S	0.5	S	16	R	0.25	S	0.016	S	8	S	0.25	S	0.064	S	0.032	S	4	S	2	S
8	20722/2	H	2	S	>128	R	0.064	S	0.064	S	0.5	S	0.032	S	0.016	S	1	S	0.064	S	0.5	S	16	R	0.25	S	0.016	S	4	S	0.125	S	0.064	S	0.032	S	4	S	2	S
9	20725	C	1	S	>128	R	0.064	S	0.064	S	0.25	S	0.064	S	0.016	S	1	S	0.064	S	0.5	S	16	R	0.25	S	0.016	S	4	S	0.125	S	0.064	S	0.032	S	4	S	1	S
10	20750	C	2	S	>128	R	0.064	S	0.064	S	0.25	S	0.032	S	0.016	S	1	S	0.064	S	0.5	S	16	R	0.25	S	0.016	S	4	S	0.125	S	0.064	S	0.032	S	4	S	2	S
11	20772	C	2	S	>128	R	0.064	S	0.064	S	0.25	S	0.032	S	0.016	S	2	S	0.064	S	0.5	S	16	R	0.25	S	0.016	S	8	S	0.125	S	0.064	S	0.032	S	4	S	2	S
12	20788	C	1	S	>128	R	0.064	S	0.125	S	0.25	S	0.032	S	0.016	S	1	S	0.064	S	0.5	S	32	R	0.25	S	0.016	S	4	S	0.25	S	0.064	S	0.032	S	8	S	1	S
13	20796	C	1	S	>128	R	0.064	S	0.064	S	0.25	S	0.032	S	0.016	S	1	S	0.064	S	0.5	S	16	R	0.25	S	0.016	S	8	S	0.125	S	0.064	S	0.032	S	4	S	1	S
14	20797	C	1	S	>128	R	0.064	S	0.064	S	0.25	S	0.032	S	0.016	S	1	S	0.064	S	0.5	S	16	R	0.25	S	0.016	S	4	S	0.125	S	0.064	S	0.032	S	4	S	1	S
15	20802	C	2	S	>128	R	0.064	S	0.064	S	0.5	S	0.032	S	0.032	S	1	S	0.125	S	0.5	S	16	R	0.5	S	0.016	S	4	S	0.125	S	0.064	S	0.032	S	4	S	2	S
17	20859/1	C	1	S	>128	R	0.064	S	0.064	S	0.25	S	0.032	S	0.016	S	1	S	0.064	S	0.5	S	16	R	0.25	S	0.016	S	4	S	0.125	S	0.064	S	0.032	S	4	S	2	S
18	20859/2	H	1	S	>128	R	0.064	S	0.064	S	0.25	S	0.032	S	0.016	S	2	S	0.064	S	0.5	S	16	R	0.25	S	0.016	S	4	S	0.25	S	0.064	S	0.032	S	4	S	2	S
19	20960	C	1	S	>128	R	0.064	S	0.064	S	0.25	S	0.032	S	0.016	S	1	S	0.064	S	0.5	S	16	R	0.25	S	0.016	S	8	S	0.125	S	0.064	S	0.032	S	4	S	1	S
20	20961	C	1	S	>128	R	0.064	S	0.064	S	0.25	S	0.032	S	0.016	S	1	S	0.064	S	0.5	S	16	R	0.25	S	0.016	S	8	S	0.125	S	0.064	S	0.032	S	4	S	1	S
21	20964/1	C	1	S	>128	R	0.064	S	0.064	S	0.25	S	0.032	S	0.016	S	2	S	0.064	S	0.5	S	16	R	0.25	S	0.016	S	4	S	0.25	S	0.064	S	0.032	S	4	S	1	S
22	20964/2	H	1	S	>128	R	0.064	S	0.064	S	0.25	S	0.032	S	0.016	S	2	S	0.064	S	0.5	S	16	R	0.25	S	0.016	S	4	S	0.25	S	0.064	S	0.032	S	4	S	2	S
23	20974	C	1	S	>128	R	0.064	S	0.064	S	0.25	S	0.032	S	0.016	S	1	S	0.064	S	0.5	S	16	R	0.25	S	0.016	S	4	S	0.125	S	0.064	S	0.032	S	4	S	2	S
24	21042	C	1	S	>128	R	0.064	S	0.064	S	0.25	S	0.032	S	0.016	S	0.5	S	0.064	S	0.5	S	16	R	0.25	S	0.016	S	4	S	0.25	S	0.064	S	0.032	S	4	S	1	S
25	21053	C	2	S	>128	R	0.064	S	0.064	S	0.25	S	0.032	S	0.016	S	1	S	0.064	S	0.5	S	16	R	0.25	S	0.016	S	4	S	0.125	S	0.064	S	0.032	S	4	S	2	S
26	21060	C	1	S	>128	R	0.064	S	0.125	S	0.5	S	0.032	S	0.016	S	1	S	0.064	S	0.5	S	16	R	0.25	S	0.016	S	8	S	0.25	S	0.064	S	0.032	S	4	S	1	S
27	21110	C	1	S	>128	R	0.064	S	0.064	S	0.25	S	0.032	S	0.016	S	2	S	0.064	S	0.5	S	16	R	0.25	S	0.016	S	4	S	0.125	S	0.064	S	0.032	S	4	S	1	S
28	21124	C	1	S	>128	R	0.064	S	0.064	S	0.25	S	0.032	S	0.016	S	1	S	0.064	S	0.5	S	16	R	0.25	S	0.016	S	4	S	0.125	S	0.064	S	0.032	S	4	S	2	S
29	21137	C	1	S	>128	R	0.032	S	0.032	S	0.25	S	0.064	S	0.008	S	1	S	0.064	S	0.5	S	16	R	0.25	S	0.016	S	4	S	0.125	S	0.032	S	0.032	S	4	S	1	S
30	21160	C	1	S	>128	R	0.064	S	0.064	S	0.25	S	0.032	S	0.016	S	1	S	0.064	S	0.5	S	16	R	0.25	S	0.016	S	4	S	0.125	S	0.032	S	0.032	S	4	S	1	S
31	21178	C	1	S	>128	R	0.064	S	0.064	S	0.25	S	0.032	S	0.016	S	4	4	0.064	S	0.5	S	16	R	0.25	S	0.016	S	4	S	0.125	S	0.064	S	0.032	S	4	S	1	S
32	21192	C	1	S	>128	R	0.032	S	0.064	S	0.25	S	0.032	S	0.016	S	1	S	0.064	S	0.5	S	16	R	0.25	S	0.016	S	2	S	0.125	S	0.032	S	0.016	S	2	S	1	S
33	21194	C	1	S	>128	R	0.125	S	0.25	S	0.5	S	0.064	S	0.016	S	1	S	0.25	S	0.5	S	16	R	0.5	S	0.016	S	8	S	0.25	S	0.032	S	0.032	S	8	S	2	S
34	21278	C	1	S	>128	R	0.064	S	0.064	S	0.25	S	0.032	S	0.016	S	1	S	0.064	S	0.5	S	16	R	0.125	S	0.016	S	8	S	0.25	S	0.032	S	0.032	S	4	S	1	S
35	21322	H	1	S	>128	R	0.064	S	0.125	S	0.5	S	0.032	S	0.016	S	1	S	0.064	S	0.5	S	16	R	0.25	S	0.016	S	4	S	0.125	S	0.064	S	0.032	S	8	S	1	S
36	21653	H	2	S	>128	R	0.064	S	0.064	S	0.5	S	0.032	S	0.016	S	1	S	0.064	S	0.5	S	16	R	0.25	S	0.016	S	4	S	0.125	S	0.064	S	0.032	S	4	S	2	S
37	21660	C	2	S	>128	R	0.064	S	0.064	S	0.25	S	0.032	S	0.016	S	1	S	0.064	S	0.5	S	16	R	0.25	S	0.016	S	4	S	0.125	S	0.064	S	0.032	S	4	S	2	S
38	21695	C	1	S	>128	R	0.064	S	0.064	S	0.25	S	0.032	S	0.016	S	2	S	0.064	S	0.5	S	16	R	0.25	S	0.016	S	4	S	0.125	S	0.064	S	0.032	S	4	S	1	S
39	21702	C	1	S	>128	R	0.064	S	0.064	S	0.25	S	0.032	S	0.016	S	1	S	0.064	S	0.5	S	16	R	0.25	S	0.016	S	4	S	0.125	S	0.064	S	0.032	S	4	S	2	S
40	21742	C	1	S	>128	R	0.064	S	0.064	S	0.25	S	0.032	S	0.016	S	1	S	0.064	S	0.5	S	16	R	0.25	S	0.016	S	4	S	0.125	S	0.064	S	0.032	S	4	S	1	S
41	21904	C	1	S	>128	R	0.064	S	0.064	S	0.25	S	0.032	S	0.016	S	1	S	0.064	S	0.5	S	16	R	0.25	S	0.016	S	4	S	0.25	S	0.064	S	0.032	S	4	S	1	S
42	22469	C	1	S	>128	R	0.064	S	0.064	S	0.25	S	0.032	S	0.016	S	1	S	0.064	S	0.5	S	16	R	0.25	S	0.016	S	4	S	0.25	S	0.032	S	0.032	S	4	S	2	S
43	22588	H	1	S	>128	R	0.032	S	0.125	S	0.25	S	0.032	S	0.016	S	1	S	0.25	S	0.5	S	16	R	0.25	S	0.016	S	4	S	0.25	S	0.064	S	0.032	S	4	S	1	S
44	22736	C	2	S	128	R	0.5	S	0.016	S	0.5	S	0.125	S	0.032	S	1	S	0.064	S	0.5	S	16	R	0.125	S	0.016	S	8	S	0.25	S	0.064	S	0.032	S	2	S	1	S
45	23210	C	1	S	>128	R	0.064	S	0.064	S	0.5	S	0.064	S	0.016	S	1	S	0.064	S	0.5	S	16	R	0.25	S	0.016	S	4	S	0.25	S	0.064	S	0.032	S	4	S	1	S
46	23661/1	C	1	S	>128	R	0.064	S	0.064	S	0.25	S	0.032	S	0.016	S	1	S	0.064	S	0.5	S	16	R	0.25	S	0.016	S	4	S	0.25	S	0.064	S	0.032	S	4	S	1	S
47	23661/2	H	1	S	>128	R	0.064	S	0.064	S	0.25	S	0.064	S	0.032	S	1	S	0.064	S	0.5	S	16	R	0.25	S	0.016	S	4	S	0.25	S	0.064	S	0.032	S	4	S	1	S
48	24759	H	1	S	>128	R	0.064	S	0.125	S	0.25	S	0.032	S	0.032	S	1	S	0.064	S	0.5	S	16	R	0.25	S	0.016	S	4	S	0.25	S	0.064	S	0.032	S	4	S	1	S
49	25004	H	1	S	>128	R	0.064	S	0.064	S	0.25	S	0.032	S	0.016	S	1	S	0.064	S	0.5	S	16	R	0.25	S	0.016	S	4	S	0.25	S	0.064	S	0.032	S	4	S	1	S
50	25010	C	1	S	>128	R	0.064	S	0.064	S	0.25	S	0.032	S	0.016	S	1	S	0.064	S	0.5	S	16	R	0.25	S	0.016	S	4	S	0.125	S	0.064	S	0.032	S	4	S	1	S
51	25050	C	1	S	>128	R	0.064	S	0.064	S	0.25	S	0.032	S	0.016	S	1	S	0.064	S	0.5	S	16	R	0.25	S	0.016	S	8	S	0.25	S	0.064	S	0.032	S	4	S	1	S
52	25052	C	2	S	16	R	0.125	S	0.032	S	0.5	S	0.125	S	0.032	S	1	S	0.125	S	1	S	32	R	0.25	S	0.016	S	4	S	0.125	S	0.25	S	0.032	S	2	S	1	S
53	25114	C	1	S	>128	R	0.064	S	0.064	S	0.25	S	0.064	S	0.032	S	1	S	0.064	S	0.5	S	16	R	0.25	S	0.016	S	4	S	0.25	S	0.064	S	0.032	S	4	S	1	S
54	25150	C	1	S	>128	R	0.064	S	0.125	S	0.25	S	0.032	S	0.032	S	1	S	0.064	S	0.5	S	16	R	0.25	S	0.016	S	4	S	0.25	S	0.064	S	0.032	S	4	S	1	S
55	25204	C	1	S	>128	R	0.064	S	0.064	S	0.25	S	0.032	S	0.016	S	1	S	0.064	S	0.5	S	16	R	0.25	S	0.016	S	4	S	0.25	S	0.064	S	0.032	S	4	S	1	S
56	25272	C	1	S	>128	R	0.064	S	0.064	S	0.25	S	0.032	S	0.016	S	1	S	0.064	S	0.5	S	16	R	0.25	S	0.016	S	4	S	0.125	S	0.064	S	0.032	S	4	S	1	S
57	25425	C	1	S	>128	R	0.064	S	0.064	S	0.25	S	0.032	S	0.016	S	1	S	0.064	S	0.5	S	16	R	0.25	S	0.016	S	8	S	0.25	S	0.064	S	0.032	S	4	S	1	S
58	25460	C	2	S	16	R	0.125	S	0.032	S	0.5	S	0.125	S	0.032	S	1	S	0.125	S	1	S	32	R	0.25	S	0.016	S	4	S	0.125	S	0.25	S	0.032	S	2	S	1	S

## Sheet: S3 Data
isolate code	genome accession	biosample accession	source	short read (SR), long read (LR) sequencing	Virulence spv plasmid	BSI isolate used in core genome phylogeny analysis	genome used for virulence analysis	SNP reference	patient ID	Ccase v control	Poppunk analysis group	serovar ID	serovar	h1	h2	o_antigen	serogroup	ST	aro(C)	dna(N)	hem(D)	his(D)	pur€	suc(A)	thr(A)	ncbi_tet(B)	ncbi_tet(A)	ncbi_sul2	ncbi_sul1	ncbi_qnrB1	ncbi_dfrA7	ncbi_dfrA14	ncbi_dfrA1	ncbi_catA2	ncbi_catA1	ncbi_blaTEM-1	ncbi_blaOXA-1	ncbi_aph(6)-Id	ncbi_aph(3'')-Ib	ncbi_aadA1	ncbi_aac(6')-Ib-D181Y	ncbi_aac(3)-IIe	plasmidfinder_RepA_1_pKPC-CAV1321	plasmidfinder_IncY_1	plasmidfinder_IncN_1	plasmidfinder_IncI2_1_Delta	plasmidfinder_IncI1_1_Alpha	plasmidfinder_IncHI2A_1	plasmidfinder_IncHI2_1
20788-A-Carriage	JBRRKM000000000	SAMN52659642	Carriage	Hybrid	AB461, ~60kb	No	Yes	Yes	20788	Case	Salmonella Enteritidis	Salmonella Enteritidis	Enteritidis	g,m	-	1,9,12	D1	11	aroC(5)	dnaN(2)	hemD(3)	hisD(7)	purE(6)	sucA(6)	thrA(11)	0	1	1	0	0	0	1	0	0	0	1	0	1	0	0	0	0	0	0	1	0	1	0	0
20399-H-Carriage	JBRRLD000000000	SAMN52659624	Carriage	Hybrid	AB460, ~110kb	No	Yes	Yes	20399	Case	Salmonella Typhimurium	Salmonella Typhimurium	Typhimurium	i	1,2	1,4,[5],12	B	313	aroC(10)	dnaN(7)	hemD(12)	hisD(9)	purE(112)	sucA(9)	thrA(2)	0	0	1	1	0	0	0	1	0	0	1	0	1	1	1	0	0	0	0	0	0	0	0	0
20809-D-Carriage	JBVYCU000000000	SAMN52659650	Carriage	Hybrid	AB461, ~60kb	No	Yes	Yes	20809	Case	Salmonella Enteritidis	Salmonella Enteritidis	Enteritidis	g,m	-	1,9,12	D1	7945	aroC(5)	dnaN(2)	hemD(3)	hisD(7)	purE(6)	sucA(1117)	thrA(11)	1	0	1	1	0	1	0	0	0	1	1	0	1	1	0	0	0	0	0	0	0	1	0	0
21015-Blood	JBRRHQ000000000	SAMN52659726	Blood	SR		Yes	Yes		21015	Case	None	Salmonella Typhi	Typhi	d	-	9,12[Vi]	D1	2	aroC(1)	dnaN(1)	hemD(2)	hisD(1)	purE(1)	sucA(1)	thrA(5)	0	1	1	0	0	0	1	0	0	0	1	0	1	0	0	0	0	0	1	0	0	0	0	0
21092-Blood	JBRRHO000000000	SAMN52659728	Blood	SR		Yes	Yes		21092	Case	None	Salmonella Typhi	Typhi	d	-	9,12[Vi]	D1	2	aroC(1)	dnaN(1)	hemD(2)	hisD(1)	purE(1)	sucA(1)	thrA(5)	0	0	0	0	0	0	0	0	0	0	0	0	0	0	0	0	0	0	0	0	0	0	0	0
21896-Blood	JBRRHR000000000	SAMN52659725	Blood	SR		Yes	Yes		21896	Case	None	Salmonella Typhi	Typhi	d	-	9,12[Vi]	D1	2	aroC(1)	dnaN(1)	hemD(2)	hisD(1)	purE(1)	sucA(1)	thrA(5)	1	0	1	1	0	0	0	1	0	0	0	0	1	1	1	0	0	0	0	0	0	0	0	0
22957-Blood	JBRRHV000000000	SAMN52659721	Blood	SR		Yes	Yes		22957	Case	None	Salmonella Typhi	Typhi	d	-	9,12[Vi]	D1	2	aroC(1)	dnaN(1)	hemD(2)	hisD(1)	purE(1)	sucA(1)	thrA(5)	0	0	1	0	0	0	1	0	0	0	1	0	1	1	0	0	0	0	0	0	0	0	0	0
22957-Blood	JBRRHS000000000	SAMN52659724	Blood	SR		Yes	Yes		22957	Case	None	Salmonella Typhi	Typhi	d	-	9,12[Vi]	D1	2	aroC(1)	dnaN(1)	hemD(2)	hisD(1)	purE(1)	sucA(1)	thrA(5)	0	0	1	0	0	0	1	0	0	0	1	0	1	1	0	0	0	0	0	0	0	0	0	0
24896-Blood	JBRRHT000000000	SAMN52659723	Blood	SR		Yes	Yes		24896	Case	None	Salmonella Typhi	Typhi	d	-	9,12[Vi]	D1	2	aroC(1)	dnaN(1)	hemD(2)	hisD(1)	purE(1)	sucA(1)	thrA(5)	0	1	1	0	0	0	1	0	0	0	1	0	1	0	0	0	0	0	1	0	0	0	0	0
25082-Blood	JBRRHU000000000	SAMN52659722	Blood	SR		Yes	Yes		25082	Case	None	Salmonella Typhi	Typhi	d	-	9,12[Vi]	D1	2	aroC(1)	dnaN(1)	hemD(2)	hisD(1)	purE(1)	sucA(1)	thrA(5)	1	0	1	1	0	0	0	1	0	0	1	0	1	1	1	0	0	0	0	0	0	0	0	0
25154-Blood	JBRRLK000000000	SAMN52659616	Blood	SR		Yes	Yes		25154	Case	None	Salmonella Typhi	Typhi	d	-	9,12[Vi]	D1	2	aroC(1)	dnaN(1)	hemD(2)	hisD(1)	purE(1)	sucA(1)	thrA(5)	0	1	1	0	0	0	1	0	0	0	1	0	1	0	0	0	0	0	0	1	0	0	0	0
20399-Blood	JBRRLG000000000	SAMN52659621	Blood	LR	AB461, ~60kb	No	Yes		20399	Case	Salmonella Enteritidis	Salmonella Enteritidis	Enteritidis	g,m	-	1,9,12	D1	11	aroC(5)	dnaN(2)	hemD(3)	hisD(7)	purE(6)	sucA(6)	thrA(11)	1	0	1	1	0	1	0	0	0	1	1	0	1	1	0	0	0	0	0	0	0	1	0	0
20400-Blood	JBRRLC000000000	SAMN52659625	Blood	SR		Yes	Yes		20400	Case	Salmonella Enteritidis	Salmonella Enteritidis	Enteritidis	g,m	-	1,9,12	D1	11	aroC(5)	dnaN(2)	hemD(3)	hisD(7)	purE(6)	sucA(6)	thrA(11)	1	0	1	1	0	1	0	0	0	1	1	0	1	0	0	0	0	0	0	0	0	1	0	0
20433-Blood	JBRRHN000000000	SAMN52659729	Blood	SR		Yes	Yes		20433	Case	Salmonella Enteritidis	Salmonella Enteritidis	Enteritidis	g,m	-	1,9,12	D1	11	aroC(5)	dnaN(2)	hemD(3)	hisD(7)	purE(6)	sucA(6)	thrA(11)	1	0	1	1	0	1	0	0	0	1	1	0	1	1	0	0	0	0	0	0	0	1	0	0
20692-Blood	JBRRKZ000000000	SAMN52659628	Blood	SR		Yes	No		20692	Case	Salmonella Enteritidis	Salmonella Enteritidis	Enteritidis	g,m	-	1,9,12	D1	11	aroC(5)	dnaN(2)	hemD(3)	hisD(7)	purE(6)	sucA(6)	thrA(11)	0	1	0	0	0	0	0	0	0	0	1	0	0	0	0	0	0	0	0	0	0	1	0	0
20692-D-Carriage	JBRRKY000000000	SAMN52659629	Carriage	SR		No	Yes		20692	Case	Salmonella Enteritidis	Salmonella Enteritidis	Enteritidis	g,m	-	1,9,12	D1	11	aroC(5)	dnaN(2)	hemD(3)	hisD(7)	purE(6)	sucA(6)	thrA(11)	0	1	1	0	0	0	1	0	0	0	1	0	1	0	0	0	0	0	0	1	0	1	0	0
20788-A-Carriage	JBRRKN000000000	SAMN52659641	Carriage	SR		No	No		20788	Case	Salmonella Enteritidis	Salmonella Enteritidis	Enteritidis	g,m	-	1,9,12	D1	11	aroC(5)	dnaN(2)	hemD(3)	hisD(7)	purE(6)	sucA(6)	thrA(11)	0	1	1	0	0	0	1	0	0	0	1	0	1	0	0	0	0	0	0	1	0	1	0	0
20788-Blood	JBRRHJ000000000	SAMN52659733	Blood	SR		Yes	No		20788	Case	Salmonella Enteritidis	Salmonella Enteritidis	Enteritidis	g,m	-	1,9,12	D1	11	aroC(5)	dnaN(2)	hemD(3)	hisD(7)	purE(6)	sucA(6)	thrA(11)	0	1	1	0	0	0	1	0	0	0	1	0	1	0	0	0	0	0	0	1	0	1	0	0
20788-Blood	JBRRKO000000000	SAMN52659640	Blood	LR	AB461, ~60kb	No	Yes		20788	Case	Salmonella Enteritidis	Salmonella Enteritidis	Enteritidis	g,m	-	1,9,12	D1	11	aroC(5)	dnaN(2)	hemD(3)	hisD(7)	purE(6)	sucA(6)	thrA(11)	0	1	1	0	0	0	1	0	0	0	1	0	1	0	0	0	0	0	0	1	0	1	0	0
20788-H-Carriage	JBRRKL000000000	SAMN52659643	Carriage	SR		No	Yes		20788	Case	Salmonella Enteritidis	Salmonella Enteritidis	Enteritidis	g,m	-	1,9,12	D1	11	aroC(5)	dnaN(2)	hemD(3)	hisD(7)	purE(6)	sucA(6)	thrA(11)	0	1	1	0	0	0	1	0	0	0	1	0	1	0	0	0	0	0	0	1	0	1	0	0
20961-A-Carriage	JBRRKC000000000	SAMN52659655	Carriage	SR		No	No		20961	Case	Salmonella Enteritidis	Salmonella Enteritidis	Enteritidis	g,m	-	1,9,12	D1	11	aroC(5)	dnaN(2)	hemD(3)	hisD(7)	purE(6)	sucA(6)	thrA(11)	0	1	1	0	0	0	1	0	0	0	1	0	1	0	0	0	0	0	0	1	0	1	0	0
20961-A-Carriage	JBRRKB000000000	SAMN52659656	Carriage	Hybrid		No	Yes		20961	Case	Salmonella Enteritidis	Salmonella Enteritidis	Enteritidis	g,m	-	1,9,12	D1	11	aroC(5)	dnaN(2)	hemD(3)	hisD(7)	purE(6)	sucA(6)	thrA(11)	0	0	1	0	0	0	1	0	0	0	0	0	1	0	0	0	0	0	0	1	0	1	0	0
20961-Blood	JBRRHH000000000	SAMN52659735	Blood	SR		Yes	Yes		20961	Case	Salmonella Enteritidis	Salmonella Enteritidis	Enteritidis	g,m	-	1,9,12	D1	11	aroC(5)	dnaN(2)	hemD(3)	hisD(7)	purE(6)	sucA(6)	thrA(11)	0	1	1	0	0	0	1	0	0	0	1	0	1	0	0	0	0	0	0	1	0	1	0	0
21042-Blood	JBRRJX000000000	SAMN52659661	Blood	SR		Yes	Yes		21042	Case	Salmonella Enteritidis	Salmonella Enteritidis	Enteritidis	g,m	-	1,9,12	D1	11	aroC(5)	dnaN(2)	hemD(3)	hisD(7)	purE(6)	sucA(6)	thrA(11)	1	0	1	1	0	1	0	0	0	1	1	0	1	1	0	0	0	0	0	0	0	1	0	0
21110-Blood	JBVYCQ000000000	SAMN52659736	Blood	SR		Yes	Yes		21110	Case	Salmonella Enteritidis	Salmonella Enteritidis	Enteritidis	g,m	-	1,9,12	D1	11	aroC(5)	dnaN(2)	hemD(3)	hisD(7)	purE(6)	sucA(6)	thrA(11)	1	0	1	1	0	1	0	0	0	1	1	0	1	1	0	0	0	0	0	0	0	1	0	0
21137-Blood	JBRRJR000000000	SAMN52659668	Blood	SR		Yes	Yes		21137	Case	Salmonella Enteritidis	Salmonella Enteritidis	Enteritidis	g,m	-	1,9,12	D1	11	aroC(5)	dnaN(2)	hemD(3)	hisD(7)	purE(6)	sucA(6)	thrA(11)	1	0	1	1	0	1	0	0	0	1	1	0	1	1	0	0	0	0	0	0	0	1	0	0
21137-A-Carriage	JBVYCS000000000	SAMN52659669	Carriage	SR		No	Yes		21137	Case	Salmonella Enteritidis	Salmonella Enteritidis	Enteritidis	g,m	-	1,9,12	D1	11	aroC(5)	dnaN(2)	hemD(3)	hisD(7)	purE(6)	sucA(6)	thrA(11)	1	0	1	1	0	1	0	0	0	1	1	0	1	1	0	0	0	0	0	0	0	1	0	0
21160-A-Carriage	JBRRJQ000000000	SAMN52659670	Carriage	SR		No	Yes		21160	Case	Salmonella Enteritidis	Salmonella Enteritidis	Enteritidis	g,m	-	1,9,12	D1	11	aroC(5)	dnaN(2)	hemD(3)	hisD(7)	purE(6)	sucA(6)	thrA(11)	1	0	1	1	0	1	0	0	0	1	1	0	0	0	0	0	0	0	0	0	0	1	0	0
21160-Blood	JBRRHG000000000	SAMN52659737	Blood	SR		Yes	Yes		21160	Case	Salmonella Enteritidis	Salmonella Enteritidis	Enteritidis	g,m	-	1,9,12	D1	11	aroC(5)	dnaN(2)	hemD(3)	hisD(7)	purE(6)	sucA(6)	thrA(11)	1	0	1	1	0	1	0	0	0	1	1	0	0	0	0	0	0	0	0	0	0	1	0	0
21160-A-Carriage	JBRRHC000000000	SAMN52659743	Carriage	LR	AB461, ~60kb	No	Yes		21160	Case	Salmonella Enteritidis	Salmonella Enteritidis	Enteritidis	g,m	-	1,9,12	D1	11	aroC(5)	dnaN(2)	hemD(3)	hisD(7)	purE(6)	sucA(6)	thrA(11)	1	0	1	1	0	1	0	0	0	1	1	0	0	0	0	0	0	0	0	0	0	1	0	0
21653-Blood	JBRRJK000000000	SAMN52659676	Blood	SR		Yes	Yes		21653	Case	Salmonella Enteritidis	Salmonella Enteritidis	Enteritidis	g,m	-	1,9,12	D1	11	aroC(5)	dnaN(2)	hemD(3)	hisD(7)	purE(6)	sucA(6)	thrA(11)	1	0	1	1	0	1	0	0	0	1	1	0	1	1	0	0	0	0	0	0	0	1	0	0
21858-Blood	JBVYCR000000000	SAMN52659682	Blood	SR		Yes	Yes		21858	Case	Salmonella Enteritidis	Salmonella Enteritidis	Enteritidis	g,m	-	1,9,12	D1	11	aroC(5)	dnaN(2)	hemD(3)	hisD(7)	purE(6)	sucA(6)	thrA(11)	0	1	1	0	0	0	1	0	0	0	1	0	1	0	0	0	0	0	0	1	0	1	0	0
21915-Blood	JBRRJD000000000	SAMN52659685	Blood	SR		Yes	Yes		21915	Case	Salmonella Enteritidis	Salmonella Enteritidis	Enteritidis	g,m	-	1,9,12	D1	11	aroC(5)	dnaN(2)	hemD(3)	hisD(7)	purE(6)	sucA(6)	thrA(11)	0	1	1	0	0	0	1	0	0	0	1	0	1	0	0	0	0	0	0	1	0	1	0	0
21983-Blood	JBRRJB000000000	SAMN52659687	Blood	SR		Yes	No		21983	Case	Salmonella Enteritidis	Salmonella Enteritidis	Enteritidis	g,m	-	1,9,12	D1	11	aroC(5)	dnaN(2)	hemD(3)	hisD(7)	purE(6)	sucA(6)	thrA(11)	0	0	0	0	0	0	0	0	0	0	1	0	0	0	0	0	0	0	0	0	1	1	0	0
21983-Blood	JBRRJC000000000	SAMN52659686	Blood	SR		Yes	Yes		21983	Case	Salmonella Enteritidis	Salmonella Enteritidis	Enteritidis	g,m	-	1,9,12	D1	11	aroC(5)	dnaN(2)	hemD(3)	hisD(7)	purE(6)	sucA(6)	thrA(11)	0	0	0	0	0	0	0	0	0	0	1	0	0	0	0	0	0	0	0	0	1	1	0	0
22469-Blood	JBRRIY000000000	SAMN52659691	Blood	SR		Yes	Yes		22469	Case	Salmonella Enteritidis	Salmonella Enteritidis	Enteritidis	g,m	-	1,9,12	D1	11	aroC(5)	dnaN(2)	hemD(3)	hisD(7)	purE(6)	sucA(6)	thrA(11)	0	0	0	0	0	0	0	0	0	0	1	0	0	0	0	0	0	0	0	0	0	1	0	0
22595-Blood	JBRRIW000000000	SAMN52659694	Blood	SR		Yes	Yes		22595	Case	Salmonella Enteritidis	Salmonella Enteritidis	Enteritidis	g,m	-	1,9,12	D1	11	aroC(5)	dnaN(2)	hemD(3)	hisD(7)	purE(6)	sucA(6)	thrA(11)	0	1	1	0	0	0	1	0	0	0	1	0	1	0	0	0	0	0	0	1	0	1	0	0
22736-Blood	JBRRIU000000000	SAMN52659696	Blood	SR		Yes	Yes		22736	Case	Salmonella Enteritidis	Salmonella Enteritidis	Enteritidis	g,m	-	1,9,12	D1	11	aroC(5)	dnaN(2)	hemD(3)	hisD(7)	purE(6)	sucA(6)	thrA(11)	1	0	1	1	0	1	0	0	0	1	1	0	1	1	0	0	0	0	0	0	0	1	0	0
23210-Blood	JBRRIT000000000	SAMN52659697	Blood	SR		Yes	Yes		23210	Case	Salmonella Enteritidis	Salmonella Enteritidis	Enteritidis	g,m	-	1,9,12	D1	11	aroC(5)	dnaN(2)	hemD(3)	hisD(7)	purE(6)	sucA(6)	thrA(11)	0	1	1	0	0	0	1	0	0	0	1	0	1	0	0	0	0	0	0	1	0	1	0	0
23661-Blood	JBRRIR000000000	SAMN52659699	Blood	SR		Yes	No		23661	Case	Salmonella Enteritidis	Salmonella Enteritidis	Enteritidis	g,m	-	1,9,12	D1	11	aroC(5)	dnaN(2)	hemD(3)	hisD(7)	purE(6)	sucA(6)	thrA(11)	1	0	1	1	0	1	0	0	0	1	1	0	0	0	0	0	0	0	0	0	0	1	0	0
24728-Blood	JBRRIO000000000	SAMN52659702	Blood	SR		Yes	Yes		24728	Case	Salmonella Enteritidis	Salmonella Enteritidis	Enteritidis	g,m	-	1,9,12	D1	11	aroC(5)	dnaN(2)	hemD(3)	hisD(7)	purE(6)	sucA(6)	thrA(11)	1	0	1	1	0	1	0	0	0	1	1	0	1	1	0	0	0	0	0	0	0	1	0	0
25050-Blood	JBRRII000000000	SAMN52659708	Blood	SR		Yes	Yes		25050	Case	Salmonella Enteritidis	Salmonella Enteritidis	Enteritidis	g,m	-	1,9,12	D1	11	aroC(5)	dnaN(2)	hemD(3)	hisD(7)	purE(6)	sucA(6)	thrA(11)	1	0	1	1	0	1	0	0	0	1	1	0	1	1	0	0	0	0	0	0	0	1	0	0
25114-Blood	JBRRIG000000000	SAMN52659710	Blood	SR		Yes	Yes		25114	Case	Salmonella Enteritidis	Salmonella Enteritidis	Enteritidis	g,m	-	1,9,12	D1	11	aroC(5)	dnaN(2)	hemD(3)	hisD(7)	purE(6)	sucA(6)	thrA(11)	1	0	1	1	0	1	0	0	0	1	1	0	1	1	0	0	0	0	0	0	0	1	0	0
25128-Blood	JBRRIF000000000	SAMN52659711	Blood	SR		Yes	Yes		25128	Case	Salmonella Enteritidis	Salmonella Enteritidis	Enteritidis	g,m	-	1,9,12	D1	11	aroC(5)	dnaN(2)	hemD(3)	hisD(7)	purE(6)	sucA(6)	thrA(11)	0	0	0	0	0	0	0	0	0	0	1	0	0	0	0	0	0	0	0	0	0	1	0	0
25204-Blood	JBRRIC000000000	SAMN52659714	Blood	SR		Yes	No		25204	Case	Salmonella Enteritidis	Salmonella Enteritidis	Enteritidis	g,m	-	1,9,12	D1	11	aroC(5)	dnaN(2)	hemD(3)	hisD(7)	purE(6)	sucA(6)	thrA(11)	1	0	1	1	0	1	0	0	0	1	1	0	1	1	0	0	0	0	0	0	0	1	0	0
25204-Blood	JBRRID000000000	SAMN52659713	Blood	LR	AB461, ~60kb	No	Yes		25204	Case	Salmonella Enteritidis	Salmonella Enteritidis	Enteritidis	g,m	-	1,9,12	D1	11	aroC(5)	dnaN(2)	hemD(3)	hisD(7)	purE(6)	sucA(6)	thrA(11)	1	0	1	1	0	1	0	0	0	1	1	0	1	1	0	0	0	0	0	0	0	1	0	0
25425-Blood	JBRRHY000000000	SAMN52659718	Blood	SR		Yes	Yes		25425	Case	Salmonella Enteritidis	Salmonella Enteritidis	Enteritidis	g,m	-	1,9,12	D1	11	aroC(5)	dnaN(2)	hemD(3)	hisD(7)	purE(6)	sucA(6)	thrA(11)	1	0	1	1	0	1	0	0	0	1	1	0	0	0	0	0	0	0	0	0	0	1	0	0
25448-Blood	JBRRIP000000000	SAMN52659701	Blood	SR		Yes	Yes		25448	Case	Salmonella Enteritidis	Salmonella Enteritidis	Enteritidis	g,m	-	1,9,12	D1	11	aroC(5)	dnaN(2)	hemD(3)	hisD(7)	purE(6)	sucA(6)	thrA(11)	1	0	1	1	0	1	0	0	0	1	1	0	1	1	0	0	0	0	0	0	0	1	0	0
25478-Blood	JBRRHD000000000	SAMN52659740	Blood	SR		Yes	Yes		25478	Case	Salmonella Enteritidis	Salmonella Enteritidis	Enteritidis	g,m	-	1,9,12	D1	11	aroC(5)	dnaN(2)	hemD(3)	hisD(7)	purE(6)	sucA(6)	thrA(11)	0	0	1	1	0	1	0	0	0	1	1	0	1	1	0	0	0	0	0	0	0	1	0	0
20399-Blood	JBRRLJ000000000	SAMN52659618	Blood	SR		Yes	No		20399	Case	Salmonella Typhimurium	Salmonella Typhimurium	Typhimurium	i	1,2	1,4,[5],12	B	313	aroC(10)	dnaN(7)	hemD(12)	hisD(9)	purE(112)	sucA(9)	thrA(2)	0	0	1	1	0	0	0	1	0	0	1	0	1	1	1	0	0	0	0	0	0	0	0	0
20399-Blood	JBRRLI000000000	SAMN52659619	Blood	SR		Yes	No		20399	Case	Salmonella Typhimurium	Salmonella Typhimurium	Typhimurium	i	1,2	1,4,[5],12	B	313	aroC(10)	dnaN(7)	hemD(12)	hisD(9)	purE(112)	sucA(9)	thrA(2)	0	0	1	1	0	0	0	1	0	0	1	0	1	1	1	0	0	0	0	0	0	0	0	0
20399-H-Carriage	JBRRLE000000000	SAMN52659623	Carriage	SR		No	No		20399	Case	Salmonella Typhimurium	Salmonella Typhimurium	Typhimurium	i	1,2	1,4,[5],12	B	313	aroC(10)	dnaN(7)	hemD(12)	hisD(9)	purE(112)	sucA(9)	thrA(2)	0	0	1	1	0	0	0	1	0	0	1	0	1	1	1	0	0	0	0	0	0	0	0	0
20399-Blood	JBRRLH000000000	SAMN52659620	Blood	LR	AB460, ~110kb	No	Yes		20399	Case	Salmonella Typhimurium	Salmonella Typhimurium	Typhimurium	i	1,2	1,4,[5],12	B	313	aroC(10)	dnaN(7)	hemD(12)	hisD(9)	purE(112)	sucA(9)	thrA(2)	0	0	1	1	0	0	0	1	0	0	1	0	1	1	1	0	0	0	0	0	0	0	0	0
20399-A-Carriage	JBRRLF000000000	SAMN52659622	Carriage	SR		No	Yes		20399	Case	Salmonella Typhimurium	Salmonella Typhimurium	Typhimurium	i	1,2	1,4,[5],12	B	313	aroC(10)	dnaN(7)	hemD(12)	hisD(9)	purE(112)	sucA(9)	thrA(2)	0	0	1	1	0	0	0	1	0	0	1	0	1	1	1	0	0	0	0	0	0	0	0	0
20666-Blood	JBRRHM000000000	SAMN52659730	Blood	SR		Yes	Yes		20666	Case	Salmonella Typhimurium	Salmonella Typhimurium	Typhimurium	i	1,2	1,4,[5],12	B	313	aroC(10)	dnaN(7)	hemD(12)	hisD(9)	purE(112)	sucA(9)	thrA(2)	0	0	1	1	0	0	0	1	0	1	1	0	1	1	1	0	0	0	0	0	0	0	0	0
20690-Blood	JBRRLB000000000	SAMN52659626	Blood	LR		No	Yes		20690	Case	Salmonella Typhimurium	Salmonella Typhimurium	Typhimurium	i	1,2	1,4,[5],12	B	313	aroC(10)	dnaN(7)	hemD(12)	hisD(9)	purE(112)	sucA(9)	thrA(2)	0	0	0	0	0	0	0	0	0	0	0	0	0	0	0	0	0	0	0	0	0	0	0	0
20722-Blood	JBRRHK000000000	SAMN52659732	Blood	SR		Yes	No		20722	Case	Salmonella Typhimurium	Salmonella Typhimurium	Typhimurium	i	1,2	1,4,[5],12	B	313	aroC(10)	dnaN(7)	hemD(12)	hisD(9)	purE(112)	sucA(9)	thrA(2)	0	0	1	1	0	0	0	1	0	1	1	0	1	1	1	0	0	0	0	0	0	0	0	0
20722-Blood	JBRRKW000000000	SAMN52659631	Blood	LR	AB460, ~110kb	No	Yes		20722	Case	Salmonella Typhimurium	Salmonella Typhimurium	Typhimurium	i	1,2	1,4,[5],12	B	313	aroC(10)	dnaN(7)	hemD(12)	hisD(9)	purE(112)	sucA(9)	thrA(2)	0	0	1	1	0	0	0	1	0	1	1	0	1	1	1	0	0	0	0	0	0	0	0	0
20722-A-Carriage	JBRRKV000000000	SAMN52659633	Carriage	LR	AB460, ~110kb	No	Yes		20722	Case	Salmonella Typhimurium	Salmonella Typhimurium	Typhimurium	i	1,2	1,4,[5],12	B	313	aroC(10)	dnaN(7)	hemD(12)	hisD(9)	purE(112)	sucA(9)	thrA(2)	0	0	1	1	0	0	0	1	0	0	1	0	1	1	1	0	0	0	0	0	1	0	0	0
20750-Blood	JBRRKR000000000	SAMN52659637	Blood	SR		Yes	Yes		20750	Case	Salmonella Typhimurium	Salmonella Typhimurium	Typhimurium	i	1,2	1,4,[5],12	B	313	aroC(10)	dnaN(7)	hemD(12)	hisD(9)	purE(112)	sucA(9)	thrA(2)	0	0	1	1	0	0	0	1	0	1	1	0	1	1	1	0	0	0	0	0	0	0	0	0
20750-A-Carriage	JBRRKQ000000000	SAMN52659638	Carriage	SR		No	Yes		20750	Case	Salmonella Typhimurium	Salmonella Typhimurium	Typhimurium	i	1,2	1,4,[5],12	B	313	aroC(10)	dnaN(7)	hemD(12)	hisD(9)	purE(112)	sucA(9)	thrA(2)	0	0	1	1	0	0	0	1	0	1	1	0	1	1	1	0	0	0	0	0	0	0	0	0
20772-Blood	JBRRKP000000000	SAMN52659639	Blood	SR		Yes	No		20772	Case	Salmonella Typhimurium	Salmonella Typhimurium	Typhimurium	i	1,2	1,4,[5],12	B	313	aroC(10)	dnaN(7)	hemD(12)	hisD(9)	purE(112)	sucA(9)	thrA(2)	0	0	1	1	0	0	0	1	0	1	1	0	1	1	1	0	0	0	0	0	0	0	0	0
20797-Blood	JBRRKJ000000000	SAMN52659645	Blood	SR		Yes	Yes		20797	Case	Salmonella Typhimurium	Salmonella Typhimurium	Typhimurium	i	1,2	1,4,[5],12	B	313	aroC(10)	dnaN(7)	hemD(12)	hisD(9)	purE(112)	sucA(9)	thrA(2)	0	0	1	1	0	0	0	1	0	0	1	0	1	1	1	0	0	0	0	0	0	0	0	0
20802-Blood	JBRRKI000000000	SAMN52659646	Blood	SR		Yes	Yes		20802	Case	Salmonella Typhimurium	Salmonella Typhimurium	Typhimurium	i	1,2	1,4,[5],12	B	313	aroC(10)	dnaN(7)	hemD(12)	hisD(9)	purE(112)	sucA(9)	thrA(2)	0	0	1	1	0	0	0	1	0	1	1	0	1	1	1	0	0	0	0	0	0	0	0	0
20802-D-Carriage	JBRRKH000000000	SAMN52659647	Carriage	SR		No	Yes		20802	Case	Salmonella Typhimurium	Salmonella Typhimurium	Typhimurium	i	1,2	1,4,[5],12	B	313	aroC(10)	dnaN(7)	hemD(12)	hisD(9)	purE(112)	sucA(9)	thrA(2)	0	0	1	1	0	0	0	0	0	1	1	0	1	1	1	0	0	0	0	0	0	0	0	0
20859-Blood	JBVYCT000000000	SAMN52659651	Blood	SR		Yes	Yes		20859	Case	Salmonella Typhimurium	Salmonella Typhimurium	Typhimurium	i	-	1,4,[5],12	B	313	aroC(10)	dnaN(7)	hemD(12)	hisD(9)	purE(112)	sucA(9)	thrA(2)	0	0	1	1	0	0	0	1	0	1	1	0	1	1	1	0	0	0	0	0	0	0	0	0
20859-H-Carriage	JBRRKE000000000	SAMN52659653	Carriage	SR		No	Yes		20859	Case	None	Salmonella un-determined	I 1,4,[5],12:i:-	i	-	1,4,[5],12	B	313	aroC(10)	dnaN(7)	hemD(12)	hisD(9)	purE(112)	sucA(9)	thrA(2)	0	0	1	1	0	0	0	1	0	1	1	0	1	1	1	0	0	0	0	0	0	0	0	0
20960-Blood	JBRRKD000000000	SAMN52659654	Blood	SR		Yes	Yes		20960	Case	Salmonella Typhimurium	Salmonella Typhimurium	Typhimurium	i	1,2	1,4,[5],12	B	313	aroC(10)	dnaN(7)	hemD(12)	hisD(9)	purE(112)	sucA(9)	thrA(2)	0	0	1	1	0	0	0	1	0	1	1	0	1	1	1	0	0	0	0	0	0	0	0	0
21053-Blood	JBRRJW000000000	SAMN52659662	Blood	SR		Yes	Yes		21053	Case	Salmonella Typhimurium	Salmonella Typhimurium	Typhimurium	i	1,2	1,4,[5],12	B	313	aroC(10)	dnaN(7)	hemD(12)	hisD(9)	purE(112)	sucA(9)	thrA(2)	0	0	1	1	0	0	0	1	0	0	1	0	1	1	1	0	0	0	0	0	0	0	0	0
21110-A-Carriage	JBWQDG000000000	SAMN52659666	Carriage	SR		No	Yes		21110	Case	None	Salmonella un-determined	I 1,4,[5],12:i:-	i	-	1,4,[5],12	B	313	aroC(10)	dnaN(7)	hemD(12)	hisD(9)	purE(112)	sucA(9)	thrA(2)	0	0	1	1	0	0	0	1	0	1	1	0	1	1	1	0	0	0	0	0	0	0	0	0
21124-Blood	JBRRJS000000000	SAMN52659667	Blood	SR		Yes	Yes		21124	Case	Salmonella Typhimurium	Salmonella Typhimurium	Typhimurium	i	1,2	1,4,[5],12	B	313	aroC(10)	dnaN(7)	hemD(12)	hisD(9)	purE(112)	sucA(9)	thrA(2)	0	0	1	1	0	0	0	1	0	1	1	0	1	1	1	0	0	0	0	0	0	0	0	0
21141-Blood	JBRRHP000000000	SAMN52659727	Blood	SR		Yes	Yes		21141	Case	Salmonella Typhimurium	Salmonella Typhimurium	Typhimurium	i	-	1,4,[5],12	B	313	aroC(10)	dnaN(7)	hemD(12)	hisD(9)	purE(112)	sucA(9)	thrA(2)	0	0	1	1	0	0	0	1	0	1	1	0	1	1	1	0	0	0	0	0	0	0	0	0
21702-Blood	JBRRJG000000000	SAMN52659680	Blood	SR		Yes	Yes		21702	Case	Salmonella Typhimurium	Salmonella Typhimurium	Typhimurium	i	1,2	1,4,[5],12	B	313	aroC(10)	dnaN(7)	hemD(12)	hisD(9)	purE(112)	sucA(9)	thrA(2)	0	0	1	1	0	0	0	1	0	0	1	0	1	1	1	0	0	0	0	0	0	0	0	0
21742-Blood	JBRRJF000000000	SAMN52659681	Blood	SR		Yes	Yes		21742	Case	Salmonella Typhimurium	Salmonella Typhimurium	Typhimurium	i	1,2	1,4,[5],12	B	313	aroC(10)	dnaN(7)	hemD(12)	hisD(9)	purE(112)	sucA(9)	thrA(2)	0	0	1	1	0	0	0	1	0	1	1	0	1	1	1	0	0	0	0	0	0	0	0	0
21878-Blood	JBRRJE000000000	SAMN52659683	Blood	SR		Yes	Yes		21878	Case	Salmonella Typhimurium	Salmonella Typhimurium	Typhimurium	i	1,2	1,4,[5],12	B	313	aroC(10)	dnaN(7)	hemD(12)	hisD(9)	purE(112)	sucA(9)	thrA(2)	0	0	1	1	0	0	0	1	0	1	1	0	1	1	1	0	0	0	0	0	0	0	0	0
22027-Blood	JBRRJA000000000	SAMN52659689	Blood	SR		Yes	Yes		22027	Case	Salmonella Typhimurium	Salmonella Typhimurium	Typhimurium	i	1,2	1,4,[5],12	B	313	aroC(10)	dnaN(7)	hemD(12)	hisD(9)	purE(112)	sucA(9)	thrA(2)	0	0	1	1	0	0	0	1	0	0	1	0	1	1	1	0	0	0	0	0	0	0	0	0
22411-Blood	JBRRIZ000000000	SAMN52659690	Blood	SR		Yes	Yes		22411	Case	Salmonella Typhimurium	Salmonella Typhimurium	Typhimurium	i	1,2	1,4,[5],12	B	313	aroC(10)	dnaN(7)	hemD(12)	hisD(9)	purE(112)	sucA(9)	thrA(2)	0	0	1	1	0	0	0	1	0	1	1	0	1	1	1	0	0	0	0	0	0	0	0	0
22588-Blood	JBRRIX000000000	SAMN52659693	Blood	SR		Yes	Yes		22588	Case	Salmonella Typhimurium	Salmonella Typhimurium	Typhimurium	i	1,2	1,4,[5],12	B	313	aroC(10)	dnaN(7)	hemD(12)	hisD(9)	purE(112)	sucA(9)	thrA(2)	0	0	1	1	0	0	0	1	0	1	1	0	1	1	1	0	0	0	0	0	0	0	0	0
22727-Blood	JBRRIV000000000	SAMN52659695	Blood	SR		Yes	Yes		22727	Case	Salmonella Typhimurium	Salmonella Typhimurium	Typhimurium	i	1,2	1,4,[5],12	B	313	aroC(10)	dnaN(7)	hemD(12)	hisD(9)	purE(112)	sucA(9)	thrA(2)	0	0	1	1	0	0	0	1	0	1	1	0	1	1	1	0	0	0	0	0	0	0	0	0
23661-Blood	JBRRHW000000000	SAMN52659720	Blood	SR		Yes	Yes		23661	Case	Salmonella Typhimurium	Salmonella Typhimurium	Typhimurium	i	1,2	1,4,[5],12	B	313	aroC(10)	dnaN(7)	hemD(12)	hisD(9)	purE(112)	sucA(9)	thrA(2)	0	0	1	1	0	0	0	1	0	1	1	0	1	1	1	0	0	0	0	0	0	0	0	0
23768-Blood	JBRRIQ000000000	SAMN52659700	Blood	SR		Yes	Yes		23768	Case	Salmonella Typhimurium	Salmonella Typhimurium	Typhimurium	i	1,2	1,4,[5],12	B	313	aroC(10)	dnaN(7)	hemD(12)	hisD(9)	purE(112)	sucA(9)	thrA(2)	0	0	1	1	0	0	0	1	0	0	1	0	1	1	1	0	0	0	0	0	0	0	0	0
24732-Blood	JBRRIN000000000	SAMN52659703	Blood	SR		Yes	Yes		24732	Case	Salmonella Typhimurium	Salmonella Typhimurium	Typhimurium	i	1,2	1,4,[5],12	B	313	aroC(10)	dnaN(7)	hemD(12)	hisD(9)	purE(112)	sucA(9)	thrA(2)	0	0	1	1	0	0	0	1	0	1	1	0	1	1	1	0	0	0	0	0	0	0	0	0
24759-Blood	JBRRIM000000000	SAMN52659704	Blood	SR		Yes	Yes		24759	Case	Salmonella Typhimurium	Salmonella Typhimurium	Typhimurium	i	1,2	1,4,[5],12	B	313	aroC(10)	dnaN(7)	hemD(12)	hisD(9)	purE(112)	sucA(9)	thrA(2)	0	0	1	1	0	0	0	1	0	1	1	0	1	1	1	0	0	0	0	0	0	0	0	0
25010-Blood	JBRRIJ000000000	SAMN52659707	Blood	SR		Yes	Yes		25010	Case	Salmonella Typhimurium	Salmonella Typhimurium	Typhimurium	i	1,2	1,4,[5],12	B	313	aroC(10)	dnaN(7)	hemD(12)	hisD(9)	purE(112)	sucA(9)	thrA(2)	0	0	1	1	0	0	0	1	0	1	1	0	1	1	1	0	0	0	0	0	0	0	0	0
25222-Blood	JBRRIB000000000	SAMN52659715	Blood	SR		Yes	Yes		25222	Case	Salmonella Typhimurium	Salmonella Typhimurium	Typhimurium	i	1,2	1,4,[5],12	B	313	aroC(10)	dnaN(7)	hemD(12)	hisD(9)	purE(112)	sucA(9)	thrA(2)	0	0	1	1	0	0	0	1	0	0	1	0	1	1	1	0	0	0	0	0	0	0	0	0
25413-Blood	JBRRHZ000000000	SAMN52659717	Blood	SR		Yes	Yes		25413	Case	Salmonella Typhimurium	Salmonella Typhimurium	Typhimurium	i	1,2	1,4,[5],12	B	313	aroC(10)	dnaN(7)	hemD(12)	hisD(9)	purE(112)	sucA(9)	thrA(2)	0	0	1	1	0	0	0	1	0	1	1	0	1	1	1	0	0	0	0	0	0	0	0	0
21076-A-Carriage	JBWPXL000000000	SAMN52659741	Carriage	LR		No	Yes		21076	Control	None	Salmonella Give	Give	l,v	1,7	3,{10}{15}{15,34}	E1	524	aroC(84)	dnaN(150)	hemD(16)	hisD(42)	purE(40)	sucA(166)	thrA(4)	0	0	0	0	0	0	0	0	0	0	0	0	0	0	0	0	0	0	0	0	0	0	0	0
22469-A-Carriage	JBWPXM000000000	SAMN52659614	Carriage	LR		No	Yes		22469	Case	None	Salmonella Tilene	Tilene	e,h	1,2	1,40	R	1438	aroC(75)	dnaN(14)	hemD(18)	hisD(110)	purE(399)	sucA(2)	thrA(13)	0	0	0	0	0	0	0	0	0	0	0	0	0	0	0	0	0	0	0	0	0	0	0	0
21194-Blood	JBRRHF000000000	SAMN52659738	Blood	SR		Yes	Yes		21194	Case	Salmonella Enteritidis	Salmonella Enteritidis	Enteritidis	g,m	-	1,9,12	D1	1479	aroC(5)	dnaN(2)	hemD(294)	hisD(7)	purE(6)	sucA(6)	thrA(11)	0	1	1	1	0	1	0	0	1	0	1	0	1	1	0	0	0	0	0	0	0	0	0	0
21660-Blood	JBRRJI000000000	SAMN52659678	Blood	SR		Yes	No		21660	Case	Salmonella Enteritidis	Salmonella Enteritidis	Enteritidis	g,m	-	1,9,12	D1	1479	aroC(5)	dnaN(2)	hemD(294)	hisD(7)	purE(6)	sucA(6)	thrA(11)	0	1	1	1	0	1	0	0	1	0	1	0	1	1	0	0	0	0	0	0	0	0	0	0
25460-Blood	JBRRHX000000000	SAMN52659719	Blood	SR		Yes	Yes		25460	Case	None	Salmonella Colindale	Colindale	r	1,7	6,7	C1	4216	aroC(6)	dnaN(18)	hemD(46)	hisD(124)	purE(2)	sucA(175)	thrA(143)	0	0	0	0	0	0	0	0	0	0	0	0	0	0	0	0	0	0	0	0	0	0	0	0
20722-Blood	JBRRHL000000000	SAMN52659731	Blood	SR		Yes	No		20722	Case	Salmonella Enteritidis	Salmonella Enteritidis	Enteritidis	g,m	-	1,9,12	D1	7945	aroC(5)	dnaN(2)	hemD(3)	hisD(7)	purE(6)	sucA(1117)	thrA(11)	1	0	1	1	0	1	0	0	0	1	1	0	1	1	0	0	0	0	0	0	0	1	0	0
20722-Blood	JBRRKX000000000	SAMN52659630	Blood	LR	AB461, ~60kb	No	Yes		20722	Case	Salmonella Enteritidis	Salmonella Enteritidis	Enteritidis	g,m	-	1,9,12	D1	7945	aroC(5)	dnaN(2)	hemD(3)	hisD(7)	purE(6)	sucA(1117)	thrA(11)	1	0	1	1	0	1	0	0	0	1	1	0	1	1	0	0	0	0	0	0	0	1	0	0
20725-Blood	JBRRKT000000000	SAMN52659635	Blood	SR		Yes	No		20725	Case	Salmonella Enteritidis	Salmonella Enteritidis	Enteritidis	g,m	-	1,9,12	D1	7945	aroC(5)	dnaN(2)	hemD(3)	hisD(7)	purE(6)	sucA(1117)	thrA(11)	0	0	1	1	0	1	0	0	0	1	1	0	1	1	0	0	0	0	0	0	0	1	0	0
20736-Blood	JBRRKS000000000	SAMN52659636	Blood	LR	AB461, ~60kb	No	Yes		20736	Case	Salmonella Enteritidis	Salmonella Enteritidis	Enteritidis	g,m	-	1,9,12	D1	7945	aroC(5)	dnaN(2)	hemD(3)	hisD(7)	purE(6)	sucA(1117)	thrA(11)	1	0	1	1	0	1	0	0	0	1	1	0	1	1	0	0	0	0	0	0	0	1	0	0
20796-Blood	JBRRKK000000000	SAMN52659644	Blood	SR		Yes	Yes		20796	Case	Salmonella Enteritidis	Salmonella Enteritidis	Enteritidis	g,m	-	1,9,12	D1	7945	aroC(5)	dnaN(2)	hemD(3)	hisD(7)	purE(6)	sucA(1117)	thrA(11)	1	0	1	1	0	1	0	0	0	1	1	0	1	1	0	0	0	0	0	0	0	1	0	0
20809-A-Carriage	JBRRKG000000000	SAMN52659648	Carriage	SR		No	Yes		20809	Case	Salmonella Enteritidis	Salmonella Enteritidis	Enteritidis	g,m	-	1,9,12	D1	7945	aroC(5)	dnaN(2)	hemD(3)	hisD(7)	purE(6)	sucA(1117)	thrA(11)	1	0	1	1	0	1	0	0	0	1	1	0	1	1	0	0	0	0	0	0	0	1	0	0
20809-Blood	JBRRHI000000000	SAMN52659734	Blood	SR		Yes	Yes		20809	Case	Salmonella Enteritidis	Salmonella Enteritidis	Enteritidis	g,m	-	1,9,12	D1	7945	aroC(5)	dnaN(2)	hemD(3)	hisD(7)	purE(6)	sucA(1117)	thrA(11)	1	0	1	1	0	1	0	0	0	1	1	0	1	1	0	0	0	0	0	0	0	1	0	0
20859-Blood	JBRRKF000000000	SAMN52659652	Blood	SR		Yes	Yes		20859	Case	Salmonella Enteritidis	Salmonella Enteritidis	Enteritidis	g,m	-	1,9,12	D1	7945	aroC(5)	dnaN(2)	hemD(3)	hisD(7)	purE(6)	sucA(1117)	thrA(11)	1	0	1	1	0	1	0	0	0	1	1	0	1	1	0	0	0	0	0	0	0	1	0	0
20964-Blood	JBRRKA000000000	SAMN52659657	Blood	SR		Yes	No		20964	Case	Salmonella Enteritidis	Salmonella Enteritidis	Enteritidis	g,m	-	1,9,12	D1	7945	aroC(5)	dnaN(2)	hemD(3)	hisD(7)	purE(6)	sucA(1117)	thrA(11)	1	0	1	1	0	1	0	0	0	1	1	0	1	1	0	0	0	0	0	0	0	1	0	0
20964-Blood	JBRRJZ000000000	SAMN52659658	Blood	SR		Yes	Yes		20964	Case	Salmonella Enteritidis	Salmonella Enteritidis	Enteritidis	g,m	-	1,9,12	D1	7945	aroC(5)	dnaN(2)	hemD(3)	hisD(7)	purE(6)	sucA(1117)	thrA(11)	1	0	1	1	0	1	0	0	0	1	1	0	1	1	0	0	0	0	0	0	0	1	0	0
20974-Blood	JBRRJY000000000	SAMN52659659	Blood	SR		Yes	Yes		20974	Case	Salmonella Enteritidis	Salmonella Enteritidis	Enteritidis	g,m	-	1,9,12	D1	7945	aroC(5)	dnaN(2)	hemD(3)	hisD(7)	purE(6)	sucA(1117)	thrA(11)	1	0	1	1	0	1	0	0	0	1	1	0	1	1	0	0	0	0	0	0	0	1	0	0
21060-Blood	JBRRJU000000000	SAMN52659664	Blood	SR		Yes	No		21060	Case	Salmonella Enteritidis	Salmonella Enteritidis	Enteritidis	g,m	-	1,9,12	D1	7945	aroC(5)	dnaN(2)	hemD(3)	hisD(7)	purE(6)	sucA(1117)	thrA(11)	1	0	1	1	0	1	0	0	0	1	1	0	1	1	0	0	0	0	0	0	0	1	0	0
21060-A-Carriage	JBRRJT000000000	SAMN52659665	Carriage	SR		No	Yes		21060	Case	Salmonella Enteritidis	Salmonella Enteritidis	Enteritidis	g,m	-	1,9,12	D1	7945	aroC(5)	dnaN(2)	hemD(3)	hisD(7)	purE(6)	sucA(1117)	thrA(11)	1	0	1	1	0	1	0	0	0	1	1	0	1	1	0	0	0	0	0	0	0	1	0	0
21178-Blood	JBRRJP000000000	SAMN52659671	Blood	SR		Yes	Yes		21178	Case	Salmonella Enteritidis	Salmonella Enteritidis	Enteritidis	g,m	-	1,9,12	D1	7945	aroC(5)	dnaN(2)	hemD(3)	hisD(7)	purE(6)	sucA(1117)	thrA(11)	1	0	1	1	0	1	0	0	0	1	1	0	1	1	0	0	0	0	0	0	0	1	0	0
21178-A-Carriage	JBRRJO000000000	SAMN52659672	Carriage	SR		No	Yes		21178	Case	Salmonella Enteritidis	Salmonella Enteritidis	Enteritidis	g,m	-	1,9,12	D1	7945	aroC(5)	dnaN(2)	hemD(3)	hisD(7)	purE(6)	sucA(1117)	thrA(11)	1	0	1	1	0	1	0	0	0	1	1	0	1	1	0	0	0	0	0	0	0	1	0	0
21192-Blood	JBRRJN000000000	SAMN52659673	Blood	SR		Yes	Yes		21192	Case	Salmonella Enteritidis	Salmonella Enteritidis	Enteritidis	g,m	-	1,9,12	D1	7945	aroC(5)	dnaN(2)	hemD(3)	hisD(7)	purE(6)	sucA(1117)	thrA(11)	1	0	1	1	0	1	0	0	0	1	1	0	1	1	0	0	0	0	0	0	0	1	0	0
21192-A-Carriage	JBRRJM000000000	SAMN52659674	Carriage	SR		No	Yes		21192	Case	Salmonella Enteritidis	Salmonella Enteritidis	Enteritidis	g,m	-	1,9,12	D1	7945	aroC(5)	dnaN(2)	hemD(3)	hisD(7)	purE(6)	sucA(1117)	thrA(11)	1	0	1	1	0	1	0	0	0	1	1	0	1	1	0	0	0	0	0	0	0	1	0	0
21278-Blood	JBRRHE000000000	SAMN52659739	Blood	SR		Yes	Yes		21278	Case	Salmonella Enteritidis	Salmonella Enteritidis	Enteritidis	g,m	-	1,9,12	D1	7945	aroC(5)	dnaN(2)	hemD(3)	hisD(7)	purE(6)	sucA(1117)	thrA(11)	1	0	1	1	0	1	0	0	0	1	1	0	1	1	0	0	0	0	0	0	0	1	0	0
21322-Blood	JBRRJL000000000	SAMN52659675	Blood	SR		Yes	Yes		21322	Case	Salmonella Enteritidis	Salmonella Enteritidis	Enteritidis	g,m	-	1,9,12	D1	7945	aroC(5)	dnaN(2)	hemD(3)	hisD(7)	purE(6)	sucA(1117)	thrA(11)	1	0	0	1	0	1	0	0	0	0	1	0	0	0	0	0	0	0	0	0	0	1	0	0
21695-Blood	JBRRJH000000000	SAMN52659679	Blood	SR		Yes	Yes		21695	Case	Salmonella Enteritidis	Salmonella Enteritidis	Enteritidis	g,m	-	1,9,12	D1	7945	aroC(5)	dnaN(2)	hemD(3)	hisD(7)	purE(6)	sucA(1117)	thrA(11)	1	0	1	1	0	1	0	0	0	1	1	0	1	1	0	0	0	0	0	0	0	1	0	0
25004-Blood	JBRRIK000000000	SAMN52659706	Blood	SR		Yes	Yes		25004	Case	Salmonella Enteritidis	Salmonella Enteritidis	Enteritidis	g,m	-	1,9,12	D1	7945	aroC(5)	dnaN(2)	hemD(3)	hisD(7)	purE(6)	sucA(1117)	thrA(11)	1	0	1	1	0	1	0	0	0	1	1	0	1	1	0	0	0	0	0	0	0	1	0	0
25052-Blood	JBRRIH000000000	SAMN52659709	Blood	SR		Yes	Yes		25052	Case	Salmonella Enteritidis	Salmonella Enteritidis	Enteritidis	g,m	-	1,9,12	D1	7945	aroC(5)	dnaN(2)	hemD(3)	hisD(7)	purE(6)	sucA(1117)	thrA(11)	1	0	1	1	0	1	0	0	0	1	1	0	1	1	0	0	0	0	0	0	0	1	0	0
25150-Blood	JBRRIE000000000	SAMN52659712	Blood	SR		Yes	Yes		25150	Case	Salmonella Enteritidis	Salmonella Enteritidis	Enteritidis	g,m	-	1,9,12	D1	7945	aroC(5)	dnaN(2)	hemD(3)	hisD(7)	purE(6)	sucA(1117)	thrA(11)	1	0	1	1	0	1	0	0	0	1	1	0	1	1	0	0	0	0	0	0	0	1	0	0
25272-Blood	JBRRIA000000000	SAMN52659716	Blood	SR		Yes	Yes		25272	Case	Salmonella Enteritidis	Salmonella Enteritidis	Enteritidis	g,m	-	1,9,12	D1	7945	aroC(5)	dnaN(2)	hemD(3)	hisD(7)	purE(6)	sucA(1117)	thrA(11)	1	0	1	1	0	1	0	0	0	1	1	0	1	1	0	0	0	0	0	0	0	1	0	0
22020-Blood	JBWQDE000000000	SAMN52659688	Blood	SR		Yes	Yes		22020	Case	None	Salmonella un-determined	I R:l,w:l,v	l,w	l,v	-	R	7946	aroC(15)	dnaN(192)	hemD(22)	hisD(604)	purE(319)	sucA(208)	thrA(33)	0	0	0	0	0	0	0	0	0	0	0	0	0	0	0	0	0	0	0	0	0	0	0	0
22517-Blood	JBWQDD000000000	SAMN52659692	Blood	SR		Yes	Yes		22517	Case	None	Salmonella un-determined	I 1,4,[5],12:d:-	d	-	1,4,[5],12	B	7947	aroC(103)	dnaN(436)	hemD(10)	hisD(196)	purE(90)	sucA(308)	thrA(322)	0	0	0	0	0	0	0	0	0	0	0	0	0	0	0	0	0	0	0	0	0	0	0	0
21904-Blood	JBWQDF000000000	SAMN52659684	Blood	SR		Yes	Yes		21904	Case	None	Salmonella un-determined	I E1:d:-	d	-	-	E1	7948	aroC(124)	dnaN(134)	hemD(118)	hisD(161)	purE(162)	sucA(655)	thrA(1278)	0	0	0	0	0	0	0	0	0	0	0	0	0	0	0	0	0	0	0	0	0	0	0	0
21964-A-Carriage	JBWQDH000000000	SAMN52659617	Carriage	LR		No	Yes		21964	Case	None	Salmonella un-determined	I E1:d:-	d	-	-	E1	7948	aroC(124)	dnaN(134)	hemD(118)	hisD(161)	purE(162)	sucA(655)	thrA(1278)	0	0	0	0	0	0	0	0	0	0	0	0	0	0	0	0	0	0	0	0	0	0	0	0
24850-Blood	JBRRIL000000000	SAMN52659705	Blood	SR		Yes	Yes		24850	Case	Salmonella Typhimurium	Salmonella Typhimurium	Typhimurium	i	1,2	1,4,[5],12	B	7949	aroC(10)	dnaN(7)	hemD(611)	hisD(9)	purE(112)	sucA(9)	thrA(2)	0	0	1	1	0	0	0	1	0	1	1	0	1	1	1	0	0	0	0	0	0	0	0	0
22419-A-Carriage	JBRRLM000000000	SAMN52659612	Carriage	LR		No	Yes		22419	Control	None	Salmonella Winslow	Winslow	z	1,5	13,22	G	9049	aroC(1288)	dnaN(1183)	hemD(134)	hisD(642)	purE(1375)	sucA(23)	thrA(48)	0	0	0	0	0	0	0	0	0	0	0	0	0	0	0	0	0	0	0	0	0	0	0	0
20722-Blood	JBRRLA000000000	SAMN52659627	Blood	LR	AB461, ~60kb	No	Yes		20722	Case	Salmonella Enteritidis	Salmonella Enteritidis	Enteritidis	g,m	-	1,9,12	D1	-	aroC(5)	dnaN(2)	hemD(3)	hisD(7)	purE(6)	sucA(~1267)	thrA(11)	0	1	1	0	0	0	1	0	0	0	1	0	1	0	0	0	0	0	0	1	0	1	0	0
20725-Blood	JBRRKU000000000	SAMN52659634	Blood	LR	AB461, ~60kb	No	Yes		20725	Case	Salmonella Enteritidis	Salmonella Enteritidis	Enteritidis	g,m	-	1,9,12	D1	-	aroC(5)	dnaN(2)	hemD(3)	hisD(7)	purE(~6)	sucA(~1117)	thrA(11)	1	0	1	1	0	1	0	0	0	1	1	0	1	1	0	0	0	0	0	0	0	1	0	0
21060-Blood	JBRRJV000000000	SAMN52659663	Blood	LR	AB461, ~60kb	No	Yes		21060	Case	Salmonella Enteritidis	Salmonella Enteritidis	Enteritidis	g,m	-	1,9,12	D1	-	aroC(5)	dnaN(2)	hemD(3)	hisD(7)	purE(6)	sucA(~1267)	thrA(11)	1	0	1	1	0	1	0	0	0	1	1	0	1	1	0	0	0	0	0	0	0	1	0	0
21122-A-Carriage	JBWQDC000000000	SAMN52659742	Carriage	LR		No	Yes		21122	Control	None	Salmonella Havana/Bron	Havana|Bron	f,g	-	-	G	-	aroC(5)	dnaN(~800)	hemD(113)	hisD(196)	purE(2)	sucA(687)	thrA(763)	0	1	0	0	1	0	1	0	0	1	0	1	0	0	1	1	1	1	0	0	0	0	1	1
21660-Blood	JBRRJJ000000000	SAMN52659677	Blood	LR	AB461, ~60kb	No	Yes		21660	Case	Salmonella Enteritidis	Salmonella Enteritidis	Enteritidis	g,m	-	1,9,12	D1	-	aroC(5)	dnaN(2)	hemD(3)	hisD(7)	purE(6)	sucA(~1267)	thrA(11)	0	1	1	0	0	0	1	0	0	0	1	0	1	0	0	0	0	0	0	1	0	1	0	0
22453-A-Carriage	JBWQDI000000000	SAMN52659613	Carriage	LR		No	Yes		22453	Control	None	Salmonella Adelaide/Agodi	Adelaide|Agodi	f,g	-	-	O	-	aroC(182)	dnaN(123)	hemD(10)	hisD(196)	purE(39)	sucA(437)	thrA(22)	0	0	0	0	0	0	0	0	0	0	0	0	0	0	0	0	0	0	0	0	0	0	0	0
23661-Blood	JBRRIS000000000	SAMN52659698	Blood	LR	AB461, ~60kb	No	Yes		23661	Case	Salmonella Enteritidis	Salmonella Enteritidis	Enteritidis	g,m	-	1,9,12	D1	-	aroC(5)	dnaN(2)	hemD(3)	hisD(7)	purE(6)	sucA(~1267)	thrA(11)	1	0	1	1	0	1	0	0	0	1	1	0	0	0	0	0	0	0	0	0	0	1	0	0
24728-A-Carriage	JBRRLL000000000	SAMN52659615	Carriage	LR	AB461, ~60kb	No	Yes		24728	Case	Salmonella Enteritidis	Salmonella Enteritidis	Enteritidis	g,m	-	1,9,12	D1	-	aroC(5)	dnaN(2)	hemD(3)	hisD(7)	purE(6)	sucA(~6)	thrA(11)	1	0	1	1	0	1	0	0	0	1	1	0	1	1	0	0	0	0	0	0	0	1	0	0
[truncated: 234 more columns]

## Sheet: S4 Data
ST	isolate1	isolate2	snp_distance	source1	source2	patient1	patient2	same_patient	pair_type
ST313	20399-1_BSI	20399-2_BSI	2	blood	blood	20399	20399	TRUE	blood-blood
ST313	20399-1_BSI	20399A_RC	1	blood	carriage	20399	20399	TRUE	blood-carriage
ST313	20399-2_BSI	20399A_RC	1	blood	carriage	20399	20399	TRUE	blood-carriage
ST313	20399-1_BSI	20399H_RC	1	blood	carriage	20399	20399	TRUE	blood-carriage
ST313	20399-2_BSI	20399H_RC	1	blood	carriage	20399	20399	TRUE	blood-carriage
ST313	20399A_RC	20399H_RC	0	carriage	carriage	20399	20399	TRUE	carriage-carriage
ST313	20399-1_BSI	20722-2_BSI	49	blood	blood	20399	20722	FALSE	blood-blood
ST313	20399-2_BSI	20722-2_BSI	49	blood	blood	20399	20722	FALSE	blood-blood
ST313	20399A_RC	20722-2_BSI	48	carriage	blood	20399	20722	FALSE	blood-carriage
ST313	20399H_RC	20722-2_BSI	48	carriage	blood	20399	20722	FALSE	blood-carriage
ST313	20399-1_BSI	20722A_RC	0	blood	carriage	20399	20722	FALSE	blood-carriage
ST313	20399-2_BSI	20722A_RC	0	blood	carriage	20399	20722	FALSE	blood-carriage
ST313	20399A_RC	20722A_RC	0	carriage	carriage	20399	20722	FALSE	carriage-carriage
ST313	20399H_RC	20722A_RC	0	carriage	carriage	20399	20722	FALSE	carriage-carriage
ST313	20722-2_BSI	20722A_RC	7	blood	carriage	20722	20722	TRUE	blood-carriage
ST313	20399-1_BSI	20859-1_BSI	64	blood	blood	20399	20859	FALSE	blood-blood
ST313	20399-2_BSI	20859-1_BSI	66	blood	blood	20399	20859	FALSE	blood-blood
ST313	20399A_RC	20859-1_BSI	62	carriage	blood	20399	20859	FALSE	blood-carriage
ST313	20399H_RC	20859-1_BSI	65	carriage	blood	20399	20859	FALSE	blood-carriage
ST313	20722-2_BSI	20859-1_BSI	60	blood	blood	20722	20859	FALSE	blood-blood
ST313	20722A_RC	20859-1_BSI	10	carriage	blood	20722	20859	FALSE	blood-carriage
ST313	20399-1_BSI	20859H_RC	63	blood	carriage	20399	20859	FALSE	blood-carriage
ST313	20399-2_BSI	20859H_RC	64	blood	carriage	20399	20859	FALSE	blood-carriage
ST313	20399A_RC	20859H_RC	62	carriage	carriage	20399	20859	FALSE	carriage-carriage
ST313	20399H_RC	20859H_RC	63	carriage	carriage	20399	20859	FALSE	carriage-carriage
ST313	20722-2_BSI	20859H_RC	60	blood	carriage	20722	20859	FALSE	blood-carriage
ST313	20722A_RC	20859H_RC	10	carriage	carriage	20722	20859	FALSE	carriage-carriage
ST313	20859-1_BSI	20859H_RC	0	blood	carriage	20859	20859	TRUE	blood-carriage
ST7945	20809_BSI	20809A_RC	1	blood	carriage	20809	20809	TRUE	blood-carriage
ST7945	20809_BSI	21178_BSI	2	blood	blood	20809	21178	FALSE	blood-blood
ST7945	20809A_RC	21178_BSI	1	carriage	blood	20809	21178	FALSE	blood-carriage
ST7945	20809_BSI	21178A_RC	2	blood	carriage	20809	21178	FALSE	blood-carriage
ST7945	20809A_RC	21178A_RC	1	carriage	carriage	20809	21178	FALSE	carriage-carriage
ST7945	21178_BSI	21178A_RC	0	blood	carriage	21178	21178	TRUE	blood-carriage
ST7945	20809_BSI	21192_BSI	3	blood	blood	20809	21192	FALSE	blood-blood
ST7945	20809A_RC	21192_BSI	2	carriage	blood	20809	21192	FALSE	blood-carriage
ST7945	21178_BSI	21192_BSI	1	blood	blood	21178	21192	FALSE	blood-blood
ST7945	21178A_RC	21192_BSI	1	carriage	blood	21178	21192	FALSE	blood-carriage
ST7945	20809_BSI	21192A_RC	3	blood	carriage	20809	21192	FALSE	blood-carriage
ST7945	20809A_RC	21192A_RC	2	carriage	carriage	20809	21192	FALSE	carriage-carriage
ST7945	21178_BSI	21192A_RC	1	blood	carriage	21178	21192	FALSE	blood-carriage
ST7945	21178A_RC	21192A_RC	1	carriage	carriage	21178	21192	FALSE	carriage-carriage
ST7945	21192_BSI	21192A_RC	0	blood	carriage	21192	21192	TRUE	blood-carriage
ST11	20692_BSI	20692D_RC	3	blood	carriage	20692	20692	TRUE	blood-carriage
ST11	20692_BSI	20788_BSI	61	blood	blood	20692	20788	FALSE	blood-blood
ST11	20692D_RC	20788_BSI	64	carriage	blood	20692	20788	FALSE	blood-carriage
ST11	20692_BSI	20788A_RC	62	blood	carriage	20692	20788	FALSE	blood-carriage
ST11	20692D_RC	20788A_RC	65	carriage	carriage	20692	20788	FALSE	carriage-carriage
ST11	20788_BSI	20788A_RC	3	blood	carriage	20788	20788	TRUE	blood-carriage
ST11	20692_BSI	20961A_RC	29	blood	carriage	20692	20961	FALSE	blood-carriage
ST11	20692D_RC	20961A_RC	32	carriage	carriage	20692	20961	FALSE	carriage-carriage
ST11	20788_BSI	20961A_RC	76	blood	carriage	20788	20961	FALSE	blood-carriage
ST11	20788A_RC	20961A_RC	77	carriage	carriage	20788	20961	FALSE	carriage-carriage
ST11	20692_BSI	21137_BSI	108	blood	blood	20692	21137	FALSE	blood-blood
ST11	20692D_RC	21137_BSI	111	carriage	blood	20692	21137	FALSE	blood-carriage
ST11	20788_BSI	21137_BSI	115	blood	blood	20788	21137	FALSE	blood-blood
ST11	20788A_RC	21137_BSI	116	carriage	blood	20788	21137	FALSE	blood-carriage
ST11	20961A_RC	21137_BSI	123	carriage	blood	20961	21137	FALSE	blood-carriage
ST11	20692_BSI	21137A_RC	108	blood	carriage	20692	21137	FALSE	blood-carriage
ST11	20692D_RC	21137A_RC	111	carriage	carriage	20692	21137	FALSE	carriage-carriage
ST11	20788_BSI	21137A_RC	115	blood	carriage	20788	21137	FALSE	blood-carriage
ST11	20788A_RC	21137A_RC	116	carriage	carriage	20788	21137	FALSE	carriage-carriage
ST11	20961A_RC	21137A_RC	123	carriage	carriage	20961	21137	FALSE	carriage-carriage
ST11	21137_BSI	21137A_RC	0	blood	carriage	21137	21137	TRUE	blood-carriage
ST11	20692_BSI	21160_BSI	103	blood	blood	20692	21160	FALSE	blood-blood
ST11	20692D_RC	21160_BSI	106	carriage	blood	20692	21160	FALSE	blood-carriage
ST11	20788_BSI	21160_BSI	110	blood	blood	20788	21160	FALSE	blood-blood
ST11	20788A_RC	21160_BSI	111	carriage	blood	20788	21160	FALSE	blood-carriage
ST11	20961A_RC	21160_BSI	118	carriage	blood	20961	21160	FALSE	blood-carriage
ST11	21137_BSI	21160_BSI	31	blood	blood	21137	21160	FALSE	blood-blood
ST11	21137A_RC	21160_BSI	31	carriage	blood	21137	21160	FALSE	blood-carriage
ST11	20692_BSI	21160A_RC	104	blood	carriage	20692	21160	FALSE	blood-carriage
ST11	20692D_RC	21160A_RC	107	carriage	carriage	20692	21160	FALSE	carriage-carriage
ST11	20788_BSI	21160A_RC	111	blood	carriage	20788	21160	FALSE	blood-carriage
ST11	20788A_RC	21160A_RC	112	carriage	carriage	20788	21160	FALSE	carriage-carriage
ST11	20961A_RC	21160A_RC	119	carriage	carriage	20961	21160	FALSE	carriage-carriage
ST11	21137_BSI	21160A_RC	32	blood	carriage	21137	21160	FALSE	blood-carriage
ST11	21137A_RC	21160A_RC	32	carriage	carriage	21137	21160	FALSE	carriage-carriage
ST11	21160_BSI	21160A_RC	1	blood	carriage	21160	21160	TRUE	blood-carriage
